# Supplementary material for: The fungicide azoxystrobin promotes freshwater cyanobacterial dominance through altering competition
Source: Microbiome. 2019 Sep 4;7:128. doi: 10.1186/s40168-019-0744-0 (PMC6727577; doi:10.1186/s40168-019-0744-0)
Supplement: Supplementary file 2 — Dataset 1. Detailed statistics of clean data, sample transcript and FPKM interval from six microcosms. Dataset 2. Taxonomic proportions in each microcosm. Dataset 3. Annotation and relative abundance of KOs in each microcosm. Dataset 4. Comparison in abundances between control and AZ groups at KEGG level 3. Dataset 5. Comparison in abundances between control and AZ groups at KEGG level 4. (XLSX 1138 kb) [file 40168_2019_744_MOESM2_ESM.xlsx]

## Sheet: Eukaryota
KEGG	AZ: mean rel. freq. (%)	Con: mean rel. freq. (%)	p-values	foldchange
K02690	8.89766	2.82705	0.0315815	3.14733
K02703	6.01278	12.962	0.00236268	0.463877
K08913	2.93823	3.02088	0.921206	0.972641
K01602	2.84334	2.65496	0.542469	1.07095
K05298	2.73186	2.22513	0.164518	1.22773
K01601	2.6328	7.65447	0.0099785	0.343955
K02689	1.81717	2.62255	0.0835035	0.692901
K02706	1.29052	2.34979	0.0131581	0.549205
K02704	1.15922	2.66568	0.0101715	0.434869
K01006	1.12405	1.02889	0.437012	1.09249
K03231	0.966593	0.553795	0.0899892	1.7454
K03235	0.945052	0.56849	0.195317	1.66239
K15397	0.891188	0.29469	0.178975	3.02415
K02705	0.889748	1.81398	0.0148856	0.490494
K02109	0.763695	1.66412	0.0511641	0.458918
K01623	0.748459	0.696775	0.311151	1.07418
K08907	0.738454	0.729475	0.899821	1.01231
K01507	0.710052	0.722655	0.83366	0.98256
K08912	0.640736	0.725129	0.653701	0.883617
K02111	0.57149	1.4299	0.0674308	0.399671
K02112	0.533752	1.51195	0.0165609	0.353022
K02634	0.532122	1.20707	0.0170548	0.440839
K00323	0.455678	0.447666	0.847078	1.0179
K02108	0.453679	1.37785	0.00873628	0.329266
K04257	0.421119	0.855196	0.0147856	0.492424
K01895	0.410077	0.738648	0.153412	0.555172
K00412	0.392925	1.23707	0.196072	0.317625
K02256	0.372912	0.268431	0.0734614	1.38923
K03283	0.355512	0.27177	0.0396276	1.30814
K03146	0.343632	0.153933	0.0726011	2.23235
K02946	0.343501	0.480124	0.557282	0.715442
K03883	0.335535	0.427856	0.301023	0.784223
K03781	0.324666	0.227467	0.0133596	1.42731
K05692	0.301944	0.426786	0.220077	0.707483
K03234	0.29163	0.185367	0.134256	1.57326
K02358	0.281375	0.411858	0.127285	0.683184
K04038	0.276284	0.713717	0.037518	0.387106
K00264	0.273674	0.0640619	0.0360565	4.27202
K08770	0.25851	0.198236	0.0310514	1.30405
K01711	0.247059	0.413618	0.104065	0.597311
K02691	0.246539	0.477106	0.00999832	0.516737
K08911	0.246333	0.186783	0.523545	1.31882
K00232	0.245932	0.2402	0.889543	1.02387
K03553	0.240847	0.256064	0.932409	0.940574
K00656	0.23257	0.0885315	0.0250139	2.62698
K02261	0.227955	0.19903	0.273107	1.14533
K01590	0.225977	0.251797	0.449178	0.897457
K00855	0.224758	0.208438	0.352631	1.0783
K02115	0.221527	0.214858	0.830132	1.03104
K00134	0.218015	0.0731718	0.0599644	2.9795
K02707	0.214687	0.587954	0.00433524	0.365143
K00428	0.21449	0.309765	0.0172333	0.692427
K13412	0.213855	0.151919	0.00965137	1.40769
K09873	0.207656	0.0674437	0.0363075	3.07895
K01179	0.207283	0.10123	0.0673422	2.04765
K02925	0.201602	0.15325	0.128383	1.3155
K03671	0.200111	0.162229	0.11777	1.23351
K00336	0.19324	0.129547	0.0405389	1.49166
K04419	0.193085	0.078983	0.0496084	2.44464
K02716	0.190431	0.18011	0.790853	1.05731
K03696	0.187245	0.0918104	0.0464467	2.03947
K04646	0.186986	0.0968694	0.016178	1.93029
K09580	0.183861	0.0694979	0.0171293	2.64556
K04079	0.181584	0.124051	0.139959	1.46379
K03737	0.180142	0.137488	0.260587	1.31024
K01535	0.177527	0.105506	0.00757085	1.68261
K02113	0.177246	0.207305	0.280177	0.855004
K07424	0.176089	0.134851	0.0780391	1.3058
K02636	0.173829	0.196833	0.3679	0.883128
K08654	0.172668	0.153254	0.675355	1.12668
K12887	0.171028	0.0824349	0.02772	2.07471
K08137	0.169259	0.0837878	0.101735	2.02009
K03541	0.164906	0.137687	0.611361	1.19769
K08910	0.164498	0.135151	0.584072	1.21715
K11294	0.164491	0.0442679	0.169234	3.7158
K02638	0.163699	0.194533	0.3757	0.841494
K03881	0.161518	0.149825	0.589828	1.07804
K03695	0.160745	0.156487	0.743629	1.02721
K08916	0.159908	0.158192	0.946556	1.01084
K13525	0.158258	0.111699	0.0671108	1.41682
K15172	0.15712	0.0624564	0.0256014	2.51567
K02995	0.151793	0.117865	0.139759	1.28786
K01897	0.147914	0.112302	0.0376157	1.31711
K14640	0.14641	0.345459	0.165474	0.423812
K02262	0.146136	0.139578	0.64886	1.04698
K01637	0.145773	0.338204	0.246034	0.43102
K01365	0.145516	0.122929	0.192952	1.18374
K09490	0.145052	0.110507	0.038517	1.31261
K01638	0.14473	0.263201	0.264344	0.549883
K02938	0.144508	0.0743252	0.0391063	1.94427
K03150	0.143096	0.143147	0.997718	0.999647
K02984	0.141435	0.0932081	0.0222765	1.51741
K00927	0.140998	0.222262	0.0198549	0.634377
K02866	0.139719	0.129547	0.455987	1.07852
K14498	0.13965	0.0743066	0.0186477	1.87938
K03046	0.138421	0.0623231	0.0538657	2.22103
K06630	0.136283	0.0829787	0.0202511	1.64239
K08994	0.135223	0.0191716	0.0145416	7.0533
K02641	0.134046	0.106378	0.123658	1.2601
K02987	0.133625	0.0861467	0.0673625	1.55113
K03257	0.130443	0.0791132	0.0479443	1.64882
K02936	0.128045	0.0780108	0.0462558	1.64138
K01681	0.126072	0.108381	0.587991	1.16323
K16292	0.125265	0.0806423	0.0228685	1.55334
K17710	0.125155	0.0656744	0.114912	1.90569
K03043	0.124511	0.383876	0.0552508	0.324351
K02932	0.12409	0.0907653	0.111993	1.36716
K03798	0.12317	0.122627	0.983457	1.00442
K08908	0.122658	0.113901	0.69925	1.07688
K10255	0.122548	0.0517067	0.0713054	2.37005
K01275	0.122155	0.128568	0.686725	0.950126
K04039	0.120797	0.205602	0.015744	0.58753
K00423	0.120447	0.0676109	0.105767	1.78148
K01175	0.12024	0.0242394	0.16851	4.9605
K02885	0.120047	0.0892608	0.0465713	1.3449
K02997	0.119416	0.0805143	0.0861922	1.48316
K00026	0.118308	0.071627	0.0350193	1.65172
K02937	0.11767	0.0821443	0.0508561	1.43248
K06224	0.117666	0.0233049	0.111091	5.049
K02981	0.115914	0.0658148	0.0692709	1.76121
K14647	0.115845	0.038832	0.0836394	2.98324
K13126	0.115303	0.0656985	0.0955964	1.75503
K02992	0.115223	0.297863	0.0224805	0.386833
K10527	0.114892	0.0794394	0.022826	1.44628
K00033	0.111778	0.0506468	0.00986993	2.20702
K00600	0.111554	0.059257	0.00418796	1.88255
K02132	0.110828	0.0631854	0.0631307	1.75401
K02991	0.110489	0.0601473	0.0276185	1.83697
K00700	0.109771	0.0809254	0.0583711	1.35645
K13420	0.10924	0.0532754	0.0110772	2.05049
K02694	0.109206	0.0806499	0.401641	1.35407
K15356	0.108649	0.241826	0.0511528	0.449284
K06766	0.108171	0.0601409	0.00459629	1.79862
K05601	0.107887	0.146635	0.455911	0.735754
K02133	0.106487	0.0551368	0.031529	1.93133
K01610	0.106297	0.0923948	0.590658	1.15047
K02377	0.105095	0.213507	0.0868058	0.492232
K17307	0.105015	0.0333406	0.0560012	3.14977
K00615	0.102925	0.0615368	0.242116	1.67258
K14497	0.102705	0.0279078	0.0144647	3.68015
K01652	0.102121	0.0520484	0.0744244	1.96204
K07497	0.101898	0.108744	0.776659	0.937045
K02998	0.101665	0.0594278	0.0452767	1.71073
K02883	0.101642	0.0724332	0.074866	1.40326
K02865	0.101456	0.107055	0.6762	0.947704
K01106	0.101303	0.0579646	0.325569	1.74767
K00799	0.10056	0.0667504	0.00729212	1.5065
K10408	0.100538	0.0391933	0.037393	2.56518
K02894	0.0995872	0.0466106	0.0314583	2.13658
K12385	0.0981278	0.0843994	0.661192	1.16266
K02930	0.0955431	0.0612657	0.0485682	1.55949
K02873	0.0948668	0.0745719	0.190658	1.27215
K02692	0.0939953	0.0557516	0.135823	1.68596
K02639	0.0935736	0.132239	0.140203	0.707608
K04564	0.0935504	0.0644879	0.0138936	1.45067
K02868	0.0932791	0.0630109	0.0565214	1.48037
K03294	0.0928274	0.0245553	0.0667639	3.78034
K05863	0.0926144	0.0572426	0.08791	1.61793
K05681	0.0922129	0.0436701	0.0330633	2.11158
K02218	0.0921042	0.0517881	0.0277643	1.77848
K02877	0.0908795	0.0572248	0.101014	1.58811
K01626	0.0904211	0.0262725	0.0330834	3.44166
K01256	0.0903104	0.0922988	0.843348	0.978457
K01358	0.0897625	0.142083	0.0306636	0.63176
K10046	0.0894884	0.0629781	0.0748236	1.42095
K08915	0.08822	0.0572485	0.27686	1.541
K14753	0.0878617	0.0560553	0.0819276	1.56741
K02958	0.0873439	0.0492764	0.0192814	1.77253
K02920	0.0873152	0.067018	0.0666166	1.30286
K02940	0.0867911	0.0583436	0.0619281	1.48759
K08193	0.0865008	0.0349009	0.0250717	2.47847
K00975	0.0862279	0.061314	0.094192	1.40633
K02973	0.0860586	0.0628605	0.039946	1.36904
K13021	0.0851534	0.139065	0.359497	0.61233
K01835	0.0850792	0.0550639	0.00553712	1.5451
K02964	0.0848593	0.0659908	0.162248	1.28593
K03762	0.0848308	0.0368621	0.0161493	2.3013
K01802	0.0847436	0.0535776	0.100064	1.5817
K02989	0.0844598	0.0705144	0.195117	1.19777
K01251	0.0837727	0.0348995	0.00922571	2.4004
K00343	0.0832666	0.0937454	0.567919	0.88822
K02977	0.0830039	0.0643426	0.125758	1.29003
K02908	0.0827137	0.0697766	0.229545	1.18541
K02985	0.0827021	0.0465146	0.0225115	1.77798
K02934	0.0824806	0.0532443	0.0730336	1.5491
K02901	0.0823892	0.0696453	0.228704	1.18298
K02912	0.0812803	0.0552573	0.0531745	1.47094
K02893	0.0811066	0.0770896	0.617717	1.05211
K15718	0.0807786	0.0942011	0.251342	0.857512
K02355	0.0800588	0.0306264	0.0142252	2.61405
K02898	0.0798457	0.0563474	0.0689128	1.41703
K02092	0.0797952	0.000678029	0.0806255	117.687
K02941	0.079672	0.0524386	0.0438691	1.51934
K02872	0.0795189	0.0497133	0.0200206	1.59955
K01647	0.0792686	0.103269	0.471295	0.767596
K07374	0.0789396	0.0197621	0.0262211	3.9945
K01952	0.0787092	0.0153436	0.130873	5.12976
K01100	0.078414	0.102987	0.0402915	0.761397
K02900	0.0778001	0.0501315	0.0663759	1.55192
K07375	0.0769298	0.0201972	0.0513205	3.80894
K00616	0.0766482	0.0817562	0.529244	0.937521
K02880	0.076367	0.0539013	0.113806	1.41679
K10355	0.0760261	0.0365885	0.0649158	2.07787
K06894	0.0756052	0.053333	0.104484	1.41761
K00703	0.075565	0.0503085	0.0492722	1.50203
K02957	0.0752143	0.0457169	0.0528808	1.64522
K00850	0.0750847	0.0463319	0.0162661	1.62058
K01885	0.073984	0.0513514	0.186802	1.44074
K11253	0.0739004	0.0502498	0.00312979	1.47066
K02978	0.0738509	0.0580993	0.159226	1.27111
K01581	0.0735133	0.0654808	0.571424	1.12267
K02918	0.0731294	0.0502794	0.0428866	1.45446
K02966	0.073119	0.0436127	0.0807099	1.67655
K02896	0.0729052	0.0588595	0.103705	1.23863
K01784	0.0725754	0.0861324	0.326308	0.842603
K02951	0.0724306	0.0403393	0.0731408	1.79553
K15979	0.0719163	0.0286265	0.0382976	2.51222
K07114	0.0716271	0.0280573	0.0616764	2.55288
K07513	0.0714202	0.0446231	0.0825344	1.60052
K14411	0.0713152	0.0187306	0.121257	3.80742
K10268	0.0709101	0.00336873	0.0454596	21.0495
K00053	0.0701049	0.0315939	0.102129	2.21894
K00029	0.0696911	0.0674649	0.901299	1.033
K02911	0.0694048	0.163818	0.0520562	0.423669
K11594	0.0693432	0.0333169	0.108249	2.08132
K02993	0.0688769	0.0469191	0.0526821	1.46799
K02975	0.0687957	0.0608044	0.32474	1.13143
K05658	0.0686275	0.085969	0.14377	0.798282
K07874	0.0679027	0.0451229	0.19265	1.50484
K00164	0.0676038	0.0741068	0.70209	0.912248
K02976	0.066958	0.0426305	0.0415904	1.57066
K02889	0.0661227	0.0447113	0.0281421	1.47888
K02947	0.0660677	0.0387036	0.0332253	1.70702
K08901	0.066032	0.0548994	0.588372	1.20278
K11251	0.0659148	0.0334782	0.0167428	1.96889
K08909	0.0651588	0.0493121	0.511664	1.32135
K02949	0.0649578	0.0465981	0.0329431	1.394
K17535	0.0647242	0.0261603	0.0934246	2.47414
K17508	0.0642572	0.027475	0.00723464	2.33876
K01832	0.0638625	0.0536202	0.338765	1.19102
K03028	0.0636623	0.0347428	0.00679194	1.83239
K19477	0.0635374	0.0244504	0.0252837	2.59862
K02446	0.0634755	0.0919089	0.0948174	0.690635
K08244	0.0634236	0.0283765	0.0589987	2.23507
K02637	0.0627648	0.0836918	0.258293	0.749952
K02870	0.0622374	0.049424	0.120031	1.25925
K03083	0.0621488	0.025977	0.00689786	2.39246
K09422	0.0617888	0.0390258	0.00456576	1.58328
K03841	0.0612725	0.0584515	0.768596	1.04826
K01703	0.0612359	0.0316123	0.0723773	1.93709
K01915	0.0607206	0.032447	0.0393109	1.87138
K02724	0.0602981	0.0570514	0.863725	1.05691
K17086	0.0602675	0.0651789	0.46597	0.924648
K02960	0.0602638	0.0348048	0.0310408	1.73148
K09635	0.0596794	0.00485067	0.176518	12.3033
K07752	0.059673	0.023746	0.0536763	2.51297
K10802	0.0586743	0.0331154	0.0423421	1.77181
K01783	0.058643	0.0591837	0.960501	0.990865
K01738	0.0582828	0.0313121	0.0832941	1.86135
K01951	0.0581815	0.0257169	0.0764317	2.26239
K02887	0.058152	0.122763	0.021276	0.473692
K08234	0.0578105	0.0373533	0.00766702	1.54767
K01872	0.0575532	0.0493807	0.565319	1.1655
K02983	0.0572596	0.0493733	0.348692	1.15973
K03689	0.0572121	0.0899314	0.00920742	0.636175
K02931	0.0571053	0.035909	0.0309372	1.59028
K12856	0.0569774	0.0325071	0.0471338	1.75277
K01537	0.0569467	0.0317429	0.0318359	1.794
K02882	0.0568878	0.0361485	0.13725	1.57372
K12192	0.0567732	0.0304615	0.207721	1.86377
K02962	0.056489	0.0432602	0.0541253	1.3058
K17499	0.0557564	0.0347963	0.0363957	1.60237
K11838	0.0556717	0.0214165	0.00472592	2.59948
K00083	0.055402	0.0912671	0.0682942	0.607031
K00392	0.0549571	0.0254736	0.163787	2.15741
K02708	0.054841	0.0495743	0.79374	1.10624
K12812	0.0547019	0.0400243	0.0497708	1.36672
K01999	0.05457	0.0107152	0.0910655	5.09275
K02891	0.0545058	0.0306228	0.0389549	1.77991
K13621	0.0544105	0.0347957	0.0338117	1.56371
K02969	0.0543921	0.0402314	0.219546	1.35198
K02917	0.0543201	0.0411933	0.123302	1.31866
K14510	0.0540856	0.0309766	0.126967	1.74601
K02695	0.0540792	0.0560063	0.920689	0.96559
K04498	0.0539673	0.0271011	0.0338206	1.99134
K00951	0.0536074	0.0271759	0.0180753	1.97261
K00472	0.0533789	0.087103	0.00604233	0.612825
K00830	0.0533594	0.0362915	0.0312076	1.4703
K02922	0.0532862	0.0400566	0.165937	1.33027
K00234	0.052709	0.0471895	0.662919	1.11696
K13963	0.0526892	0.0396378	0.220761	1.32927
K06617	0.0521792	0.0234621	0.0619052	2.22397
K09497	0.0520223	0.0256335	0.00140433	2.02946
K02929	0.0519822	0.0404793	0.101479	1.28417
K12823	0.0519478	0.0270002	0.0628914	1.92398
K09645	0.0515165	0.0391029	0.115191	1.31746
K02875	0.0515101	0.0346236	0.138316	1.48772
K14338	0.0514938	0.0287122	0.0409058	1.79345
K12118	0.0514613	0.036923	0.0976028	1.39375
K05673	0.0513096	0.0559659	0.667094	0.916801
K02943	0.0512547	0.03632	0.215992	1.4112
K14457	0.0512226	0.0344428	0.189835	1.48718
K00688	0.0511247	0.0143112	0.0815643	3.57236
K01255	0.051015	0.0522765	0.806203	0.975869
K02953	0.0508775	0.0356486	0.132986	1.4272
K18696	0.0507344	0.04796	0.615294	1.05785
K02693	0.0506543	0.0394302	0.546518	1.28466
K05337	0.0504131	0.0273477	0.207706	1.84341
K02974	0.0503837	0.0348205	0.0697263	1.44695
K02935	0.0503325	0.123416	0.022983	0.407829
K02945	0.0502144	0.0231803	0.0317561	2.16626
K03006	0.0501892	0.0290767	0.00367921	1.72609
K12251	0.0500207	0.0648688	0.517439	0.771107
K02699	0.0499918	0.0402232	0.524614	1.24286
K02635	0.0498754	0.0411198	0.391524	1.21293
K12837	0.049715	0.0171235	0.0304279	2.90331
K02921	0.0493641	0.0358252	0.0687279	1.37792
K11407	0.0493388	0.0503535	0.947231	0.979849
K02955	0.0492277	0.0262707	0.0268637	1.87386
K16911	0.049213	0.028729	0.0828594	1.71301
K02980	0.0491345	0.0576741	0.356615	0.851933
K03264	0.0490987	0.0380236	0.208871	1.29127
K00826	0.0490347	0.0308108	0.0158176	1.59148
K14563	0.0490163	0.0256792	0.0747557	1.90879
K10357	0.0488339	0.0175209	0.0393006	2.78718
K05808	0.0486143	0.0377568	0.131084	1.28757
K03063	0.0485833	0.0295693	0.0257196	1.64303
K06689	0.0484269	0.0392715	0.140663	1.23313
K01012	0.0483996	0.0504412	0.588173	0.959527
K14293	0.0483022	0.0267395	0.088589	1.80639
K02950	0.047928	0.0862331	0.0278827	0.555796
K03098	0.047855	0.0143477	0.0765169	3.33539
K01090	0.0478357	0.0319348	0.0215555	1.49792
K01899	0.0474982	0.0209904	0.0108152	2.26285
K02696	0.0474948	0.0506135	0.856803	0.938383
K15731	0.047445	0.0277949	0.0774003	1.70697
K10534	0.0473164	0.0109057	0.0259589	4.33869
K02183	0.0473126	0.0225479	0.00555529	2.09832
K15334	0.0471629	0.017745	0.0495026	2.65782
K08869	0.0469627	0.039305	0.297055	1.19483
K00031	0.0466518	0.0252588	0.135877	1.84695
K02698	0.0463861	0.0359117	0.582432	1.29167
K02575	0.0463749	0.00465678	0.0152134	9.95856
K10257	0.0463299	0.0241126	0.112032	1.9214
K13071	0.0463046	0.0262485	0.0802685	1.76408
K02721	0.046142	0.0482308	0.895486	0.956692
K01177	0.0461017	0.0240865	0.104456	1.91401
K17495	0.0459908	0.0358375	0.631336	1.28332
K03686	0.0459196	0.019292	0.0615028	2.38024
K00088	0.0458561	0.0212746	0.0612672	2.15544
K15631	0.045775	0.0257489	0.0343882	1.77775
K00928	0.045437	0.0455108	0.995687	0.998379
K17087	0.0450404	0.0458051	0.89519	0.983305
K00889	0.0448576	0.015203	0.0330111	2.95058
K01074	0.044853	0.03873	0.316585	1.15809
K00261	0.0445051	0.0439724	0.928306	1.01212
K03105	0.0442421	0.0204245	0.284204	2.16613
K02206	0.0441049	0.0208443	0.00380096	2.11592
K04043	0.0439292	0.0492998	0.483575	0.891062
K01696	0.0437345	0.0248148	0.0607782	1.76243
K00413	0.0436534	0.0291346	0.00725016	1.49833
K14290	0.0432491	0.0331696	0.0574061	1.30388
K10949	0.0431391	0.0264376	0.0174199	1.63173
K02915	0.0430963	0.0386403	0.467057	1.11532
K14544	0.0430192	0.0210576	0.0346845	2.04293
K02234	0.0429422	0.0161105	0.00620604	2.66548
K10703	0.0428826	0.0320596	0.3569	1.33759
K18332	0.0428368	0.0317997	0.129825	1.34708
K02016	0.0428319	0.0257514	0.045406	1.66328
K08057	0.0423905	0.0191594	0.0348947	2.21252
K04371	0.0419744	0.021084	0.0110983	1.99081
K19525	0.0416283	0.0126163	0.0118725	3.29956
K09494	0.0416151	0.0754895	0.0803846	0.55127
K13539	0.041529	0.0278271	0.0254786	1.49239
K00696	0.0414124	0.00917324	0.00337135	4.51448
K07376	0.0413742	0.0286142	0.00926997	1.44593
K10592	0.0411899	0.0120483	0.00843841	3.41874
K03064	0.0410159	0.0278368	0.0234568	1.47344
K16865	0.0409803	0.0236739	0.132699	1.73104
K00235	0.0409119	0.0243268	0.026331	1.68176
K03921	0.0408654	0.0266717	0.00601115	1.53216
K08139	0.0408143	0.0074295	0.0618095	5.49355
K06207	0.0408127	0.018487	0.0824548	2.20764
K03319	0.0406987	0.0270877	0.310312	1.50248
K00074	0.0405385	0.0346771	0.144524	1.16903
K01312	0.040496	0.00982349	0.0406667	4.12236
K05643	0.0404415	0.0094894	0.0154153	4.26176
K03301	0.0399624	0.0309494	0.194108	1.29121
K00789	0.0398567	0.0309473	0.104271	1.28789
K11279	0.0398118	0.0238278	0.0124291	1.67081
K00522	0.0395946	0.0457853	0.6614	0.864788
K00695	0.0395767	0.0253157	0.220879	1.56332
K03263	0.0392895	0.0316183	0.147166	1.24262
K14539	0.0390833	0.0196722	0.0622103	1.98673
K03456	0.0389902	0.0249762	0.0904408	1.5611
K03403	0.038907	0.0167375	0.0049459	2.32455
K03969	0.038853	0.0278807	0.389142	1.39354
K03626	0.0387794	0.0210405	0.0211968	1.84308
K03113	0.0387739	0.0202275	0.038631	1.91689
K00327	0.0386958	0.0250488	0.102761	1.54481
K08712	0.0384542	0.0246661	0.331272	1.55899
K05546	0.0384281	0.0296979	0.158733	1.29397
K10956	0.0383314	0.0116258	0.102486	3.29711
K11252	0.0382529	0.0262732	0.168447	1.45597
K01265	0.0381385	0.0179734	0.0023028	2.12194
K06890	0.0380048	0.0261378	0.0310005	1.45402
K07783	0.0379845	0.0157872	0.00667444	2.40603
K13421	0.0379427	0.0268104	0.083456	1.41522
K15633	0.0378669	0.0305228	0.385124	1.24061
K02878	0.0377924	0.052385	0.0603182	0.721435
K05889	0.0377454	0.0784619	0.287466	0.481066
K02971	0.0377054	0.0444412	0.388786	0.848433
K15283	0.0375673	0.0183632	0.037718	2.04579
K04422	0.0375552	0.008576	0.0484908	4.37911
K13356	0.0374792	0.0170545	0.0676413	2.19761
K00236	0.0373823	0.0227277	0.102435	1.64479
K03386	0.0372126	0.0362631	0.800801	1.02618
K00036	0.0371156	0.0193328	0.0578604	1.91983
K13354	0.0369422	0.069069	0.159551	0.534859
K00451	0.0368649	0.0349029	0.6339	1.05621
K00058	0.0366732	0.0384382	0.890203	0.954083
K01354	0.0365357	0.0233692	0.0305986	1.56341
K03935	0.0363217	0.0333192	0.755604	1.09011
K12828	0.0362954	0.0227492	0.167719	1.59546
K13210	0.036135	0.0182033	0.00806502	1.98508
K01188	0.0360467	0.0082861	0.0285426	4.35026
K03862	0.0360227	0.0166203	0.0609357	2.16739
K00382	0.0360098	0.0331878	0.418047	1.08503
K11968	0.0355952	0.0137972	0.0107905	2.57988
K03254	0.0353577	0.0191587	0.189022	1.84552
K02979	0.0353294	0.0324258	0.652011	1.08955
K06158	0.0351495	0.0165729	0.107344	2.1209
K02942	0.0350873	0.0232563	0.225612	1.50872
K07200	0.0349967	0.051167	0.0904086	0.683969
K13342	0.0349802	0.149786	0.00478152	0.233535
K08838	0.0349778	0.0127176	0.030044	2.75035
K10586	0.0348965	0.0145692	0.0192962	2.39522
K01369	0.034593	0.0243983	0.0130119	1.41784
K07937	0.0345186	0.0261724	0.0511716	1.3189
K10717	0.0345146	0.0269247	0.0790482	1.28189
K14491	0.0341438	0.0106946	0.0418483	3.19261
K00939	0.0340799	0.0207352	0.0381394	1.64358
K01689	0.0340665	0.0130218	0.0179603	2.61611
K02986	0.0340412	0.101687	0.0655214	0.334763
K01551	0.0339318	0.0421677	0.163728	0.804687
K13449	0.0335885	0.0799227	0.0215585	0.420263
K12618	0.0335813	0.0209737	0.000818281	1.60111
K02078	0.0334899	0.0231359	0.156582	1.44753
K00831	0.033347	0.0204953	0.130576	1.62706
K10580	0.0331599	0.0239437	0.0501852	1.38491
K14565	0.033096	0.0243029	0.249315	1.36181
K00873	0.0330921	0.0137697	0.0606672	2.40326
K13208	0.0330587	0.00515414	0.0386864	6.41401
K10960	0.0329311	0.0200916	0.0495577	1.63905
K04604	0.0326913	0.0688848	0.0103608	0.47458
K17871	0.0325531	0.0461932	0.337506	0.704717
K01649	0.0325289	0.0162447	0.0851496	2.00243
K13348	0.0324236	0.0241831	0.125422	1.34076
K01183	0.0321808	0.0117234	0.177855	2.745
K17302	0.0321711	0.0131605	0.0381979	2.44451
K00207	0.0321601	0.0412703	0.400566	0.779256
K00411	0.0321367	0.0201509	0.0556635	1.59481
K10260	0.0320871	0.013166	0.0102192	2.43712
K13207	0.0318717	0.0117889	0.0354013	2.70353
K17734	0.0318707	0.0105664	0.0644053	3.01622
K10609	0.0317843	0.0240794	0.0441511	1.31998
K09275	0.0316904	0.00903136	0.186535	3.50892
K03086	0.0316661	0.01214	0.0154553	2.6084
K17267	0.0316532	0.0166986	0.0131553	1.89556
K04077	0.0316185	0.0151084	0.0697305	2.09278
K14684	0.0316106	0.0203361	0.0063069	1.55441
K06067	0.0316037	0.0195185	0.00754547	1.61916
K03032	0.0314861	0.0225105	0.14829	1.39873
K08884	0.0314772	0.0195465	0.0386333	1.61038
K01078	0.031472	0.015179	0.0094586	2.07339
K03347	0.0314627	0.033482	0.723914	0.939691
K01490	0.0314379	0.0234365	0.110903	1.34141
K05665	0.0313916	0.0108352	0.0368308	2.89718
K04618	0.0313732	0.0265736	0.528094	1.18062
K03265	0.0311684	0.00804818	0.0222233	3.87273
K02599	0.030985	0.0116331	0.0723275	2.66353
K15040	0.0309604	0.0343603	0.50628	0.901051
K17732	0.0309295	0.0241625	0.102183	1.28006
K11131	0.0309034	0.0237309	0.296487	1.30225
K09510	0.030821	0.0140854	0.0769557	2.18815
K08738	0.0308191	0.0454232	0.132677	0.678487
K01687	0.0308099	0.0090345	0.0696051	3.41025
K02128	0.0307596	0.0629578	0.195018	0.488574
K00558	0.0307537	0.00197453	0.100902	15.5752
K07359	0.0307148	0.0168037	0.0776363	1.82786
K13523	0.0305884	0.0206708	0.0744798	1.47979
K02738	0.030434	0.0312149	0.891354	0.974983
K16818	0.030394	0.00811484	0.0628459	3.74549
K02903	0.0303398	0.0240794	0.282167	1.25999
K01052	0.0303145	0.00935853	0.00950409	3.23924
K08955	0.0301687	0.0167743	0.0088299	1.79851
K14381	0.0301487	0.00928084	0.139635	3.24848
K14213	0.0300995	0.0124991	0.0683084	2.40814
K00384	0.0298699	0.0352461	0.270639	0.847467
K16055	0.0298014	0.0271771	0.678063	1.09656
K01858	0.0297767	0.0234348	0.125935	1.27062
K09584	0.0297665	0.0210906	0.0330019	1.41137
K07936	0.0297608	0.0228004	0.0784854	1.30528
K03252	0.0297171	0.0158943	0.0729163	1.86967
K06990	0.0296819	0.0218544	0.200897	1.35817
K01528	0.0295214	0.0163449	0.019784	1.80615
K09489	0.029521	0.0188128	0.0473309	1.5692
K12614	0.0294144	0.0152615	0.0384772	1.92736
K01081	0.0293673	0.0110721	0.115502	2.65236
K13680	0.0293627	0.0168948	0.239459	1.73797
K09014	0.0293388	0.0211955	0.0315767	1.3842
K08857	0.0291918	0.0112296	0.0524144	2.59955
K12761	0.02912	0.00923926	0.0648906	3.15177
K07203	0.029081	0.00750774	0.0182845	3.87347
K09500	0.0290379	0.0167524	0.00718953	1.73336
K12450	0.0290013	0.00918299	0.0554614	3.15816
K12604	0.0289408	0.0221345	0.0465626	1.3075
K19031	0.0288406	0.0178144	0.0477751	1.61895
K05236	0.028771	0.0191513	0.0718423	1.5023
K11450	0.0287221	0.0263189	0.560261	1.09131
K03942	0.0286915	0.0158915	0.0319942	1.80546
K14848	0.0286795	0.0195394	0.0750689	1.46777
K01530	0.028605	0.0148842	0.0272934	1.92184
K13755	0.0286039	0.00805011	0.0141432	3.55323
K09487	0.0285844	0.0181984	0.0744616	1.57071
K14638	0.0285518	0.0136095	0.0647468	2.09793
K14564	0.0284816	0.0204321	0.220444	1.39396
K01469	0.028478	0.0181299	0.235641	1.57078
K02100	0.028462	0.023579	0.358327	1.20709
K00783	0.0283129	0.0282519	0.995308	1.00216
K11584	0.0281213	0.0148004	0.010483	1.90004
K02910	0.0279549	0.0314259	0.3145	0.889549
K12189	0.0278383	0.0238873	0.174039	1.1654
K00819	0.0278347	0.0238208	0.499859	1.1685
K14332	0.0277406	0.0221259	0.589459	1.25376
K12196	0.027695	0.0179531	0.0509787	1.54263
K09553	0.0276697	0.0162274	0.00331775	1.70512
K04802	0.0276111	0.00751985	0.0536404	3.67176
K19355	0.0272895	0.0180146	0.285216	1.51485
K02730	0.0271417	0.0179751	0.103883	1.50996
K03097	0.0271341	0.0187446	0.127798	1.44757
K17263	0.0270722	0.0101945	0.0178589	2.65557
K03791	0.0270466	0.00943657	0.056314	2.86615
K09496	0.0270308	0.0168601	0.0764706	1.60324
K00958	0.0270057	0.0198114	0.283639	1.36314
K14944	0.0269772	0.0223312	0.229804	1.20805
K01464	0.0268625	0.0213669	0.28981	1.2572
K13199	0.026828	0.00552283	0.0609735	4.85766
K02640	0.0267293	0.0624731	0.0115013	0.427853
K15382	0.026707	0.0178622	0.269139	1.49517
K19202	0.0267044	0.013088	0.0824375	2.04038
K10610	0.0266466	0.0163833	0.215702	1.62645
K03062	0.0265057	0.0196515	0.134898	1.34879
K10579	0.0264186	0.0182571	0.107264	1.44703
K01363	0.0263495	0.02768	0.804091	0.951933
K02145	0.0261242	0.0149711	0.0166108	1.74498
K03094	0.0260479	0.0167096	0.0193825	1.55886
K11434	0.0260154	0.0128413	0.0578063	2.02592
K11338	0.0260055	0.0184729	0.0342668	1.40777
K09568	0.0259004	0.0124566	0.0371187	2.07926
K03260	0.0258875	0.0139754	0.196485	1.85236
K17255	0.0258846	0.0162835	0.00367525	1.58962
K01958	0.0258311	0.0091183	0.0620222	2.83288
K02212	0.0257579	0.0346637	0.382173	0.743079
K00694	0.0257527	0.0153263	0.0478583	1.68029
K06627	0.0256324	0.00965685	0.0382624	2.65433
K13912	0.0255845	0.0059005	0.0786799	4.33599
K02923	0.025531	0.0203509	0.34726	1.25454
K03448	0.0254599	0.0940853	0.154213	0.270605
K03934	0.0254255	0.0132799	0.0317937	1.91458
K00253	0.0252025	0.0257866	0.899116	0.977349
K03238	0.0251395	0.0113839	0.0550079	2.20833
K12953	0.0250898	0.00454677	0.00567518	5.51816
K08269	0.0250828	0.00692661	0.0650505	3.62122
K15043	0.0250816	0.0118978	0.0162841	2.10809
K01412	0.025076	0.0108294	0.0520581	2.31555
K01739	0.0250395	0.0113113	0.175682	2.21367
K09838	0.0250085	0.0153519	0.00726879	1.62902
K01176	0.0249688	0.00610552	0.020765	4.08955
K12818	0.0249025	0.0187222	0.151003	1.33011
K01810	0.0248995	0.00837577	0.00852925	2.97281
K12830	0.024781	0.0144902	0.0749322	1.71019
K14297	0.0247464	0.021329	0.323226	1.16022
K07889	0.0247016	0.0147995	0.0237818	1.66908
K08850	0.0246735	0.0129895	0.101779	1.89949
K01262	0.0246614	0.0116721	0.0473378	2.11285
K02701	0.024658	0.0205682	0.662129	1.19884
K08874	0.0245614	0.0109819	0.0540211	2.23653
K01192	0.0245393	0.00118552	0.23711	20.6991
K04417	0.0243738	0.0141028	0.0781766	1.7283
K17065	0.0243466	0.0172628	0.0693971	1.41035
K03147	0.0242258	0.00816485	0.110653	2.96708
K01761	0.0242185	0.0463246	0.245414	0.522799
K09495	0.0241961	0.0155916	0.106876	1.55186
K02155	0.0241755	0.0142061	0.0576271	1.70177
K13352	0.0240398	0.023769	0.959935	1.01139
K00627	0.0238979	0.0116152	0.0247287	2.05747
K10590	0.0238856	0.00853164	0.00957297	2.79965
K00699	0.0236999	0.030708	0.349573	0.771782
K01259	0.023671	0.0160604	0.12873	1.47387
K02136	0.0235734	0.0162246	0.0677581	1.45294
K00025	0.0235056	0.00520261	0.0372679	4.51804
K06911	0.0233266	0.0650883	0.0462389	0.358383
K19045	0.0233235	0.00904136	0.0451714	2.57965
K08905	0.0231816	0.0246891	0.891265	0.938941
K11262	0.0231482	0.0170824	0.287139	1.35509
K13137	0.0231469	0.013158	0.067224	1.75915
K10576	0.0230911	0.0161588	0.184956	1.42901
K12581	0.0230888	0.0177889	0.0142444	1.29793
K00948	0.0230824	0.0117553	0.0919025	1.96357
K15285	0.0230123	0.0355362	0.0397934	0.647575
K06889	0.0229775	0.0156774	0.122406	1.46565
K00366	0.0229413	0.00429057	0.0298968	5.34691
K04424	0.0228598	0.0254207	0.268196	0.899262
K02137	0.0227409	0.0179977	0.0718174	1.26354
K00106	0.0227003	0.0155	0.233576	1.46454
K03065	0.0226766	0.0165719	0.102041	1.36838
K08794	0.0226541	0.0269477	0.325906	0.840672
K01342	0.022648	0.00981311	0.098527	2.30793
K02737	0.0225408	0.0195948	0.442119	1.15035
K14842	0.022338	0.0175198	0.116942	1.27502
K02126	0.0222928	0.0148708	0.0592412	1.4991
K03178	0.0222811	0.013365	0.0627003	1.66713
K12603	0.0222585	0.0146095	0.030459	1.52356
K09499	0.0222439	0.0142203	0.0182515	1.56423
K09595	0.0222201	0.0142678	0.158661	1.55736
K07198	0.0219096	0.00792135	0.167809	2.76589
K02924	0.021862	0.0172391	0.380815	1.26816
K01969	0.0218599	0.0141726	0.0751134	1.54241
K00383	0.021859	0.0120445	0.053526	1.81485
K09503	0.0218075	0.00927181	0.000565975	2.35202
K03066	0.0217928	0.0174301	0.292921	1.2503
K01880	0.0217537	0.0121751	0.0759205	1.78674
K17506	0.021709	0.0149759	0.192772	1.4496
K12854	0.0216807	0.016694	0.131158	1.29871
K17686	0.0216135	0.0105769	0.006232	2.04346
K14674	0.0215752	0.00923485	0.0149053	2.33628
K07263	0.0214737	0.0118543	0.0113998	1.81147
K07512	0.0214654	0.0187077	0.246192	1.14741
K11423	0.021455	0.0092376	0.0207226	2.32257
K08138	0.0214452	0.0139525	0.153085	1.53702
K02732	0.0214241	0.0145703	0.0637333	1.47039
K01539	0.0213487	0.0209684	0.886301	1.01813
K01527	0.0212362	0.0126707	0.0602694	1.67601
K03010	0.0211338	0.0147448	0.0131481	1.4333
K17505	0.021021	0.010367	0.020476	2.02769
K14623	0.0209884	0.0290191	0.663725	0.723262
K08867	0.020929	0.00905989	0.00627927	2.31007
K02886	0.0208259	0.0218626	0.644325	0.952582
K03768	0.020718	0.019533	0.606702	1.06067
K01955	0.0207082	0.00423846	0.0549784	4.88579
K11308	0.0206982	0.0137897	0.00249182	1.50099
K00876	0.0206822	0.0210612	0.857112	0.982004
K02723	0.020647	0.0114171	0.105156	1.80843
K11254	0.0206103	0.0126	0.00661109	1.63573
K02357	0.0205789	0.00813221	0.0458109	2.53054
K00140	0.0205637	0.0130966	0.0599057	1.57015
K00658	0.0205144	0.019001	0.732863	1.07964
K04037	0.0204564	0.0656898	0.0210566	0.311408
K04382	0.0204412	0.0132465	0.00475784	1.54314
K03924	0.020433	0.00759974	0.0049902	2.68864
K07151	0.0204292	0.0047608	0.0443748	4.29113
K09276	0.0203988	0.00607585	0.0501797	3.35736
K00640	0.0203824	0.0109601	0.0244417	1.85969
K08286	0.0203608	0.0051036	0.0328653	3.98949
K13024	0.020354	0.0204962	0.968028	0.993059
K00899	0.0203242	0.0156212	0.558708	1.30106
K01756	0.020258	0.0136913	0.0727681	1.47962
K08790	0.0202418	0.0115341	0.09842	1.75495
K01962	0.0201907	0.0109813	0.177703	1.83863
K09498	0.0201709	0.0159958	0.211754	1.26101
K01900	0.0201594	0.0305693	0.262589	0.659464
K06943	0.0201164	0.0168229	0.181474	1.19578
K15501	0.0200962	0.00402113	0.0332732	4.99765
K00276	0.0200873	0.0105075	0.0313734	1.91171
K14558	0.0200826	0.0191216	0.861497	1.05026
K16816	0.0200809	0.0147903	0.28807	1.35771
K02728	0.0200372	0.0174081	0.36852	1.15103
K12843	0.0200185	0.0163538	0.485227	1.22409
K03627	0.019983	0.0147275	0.0347075	1.35685
K03233	0.0198987	0.0177045	0.494543	1.12393
K00278	0.0198286	0.0110253	0.145986	1.79846
K01754	0.0198176	0.0097054	0.13398	2.04192
K10756	0.0196742	0.0103091	0.0350962	1.90844
K03061	0.0196206	0.0154835	0.266622	1.2672
K00051	0.0196183	0.00663627	0.0509889	2.95622
K15286	0.0196039	0.0370473	0.106735	0.52916
K00820	0.0195436	0.00613348	4.69964e-05	3.18639
K03327	0.0195405	0.00861366	0.0157092	2.26855
K06185	0.0194724	0.0148999	0.0668649	1.30688
K01178	0.0194696	0.00587652	0.141373	3.31311
K01733	0.0194038	0.0140062	0.207551	1.38537
K10573	0.0193624	0.0123678	0.0114265	1.56556
K02727	0.0193195	0.0156083	0.224032	1.23778
K01868	0.0192367	0.00665437	0.0135521	2.89085
K08341	0.0192316	0.007961	0.0316208	2.41573
K14289	0.0191882	0.0127283	0.190094	1.50752
K08493	0.0191875	0.0149019	0.134215	1.28759
K04072	0.0191739	0.0037823	0.0645448	5.06939
K12666	0.019034	0.00948423	0.0417945	2.00691
K01704	0.0190048	0.0164996	0.229085	1.15184
K09613	0.0189993	0.0126748	0.0150736	1.49898
K13679	0.0189627	0.025272	0.419913	0.750343
K00130	0.0189561	0.0285511	0.130794	0.663935
K18423	0.0189553	0.0117234	0.230279	1.61688
K13195	0.0189277	0.00259637	0.173312	7.29006
K01679	0.0189275	0.019694	0.856279	0.961079
K16297	0.0189203	0.0137177	0.212876	1.37927
K10523	0.0188793	0.00852585	0.0533155	2.21436
K00507	0.0188124	0.0108004	0.140993	1.74183
K18442	0.0188059	0.00485975	0.0196792	3.86973
K02988	0.018784	0.00730515	0.0492691	2.57134
K03809	0.0187631	0.0517159	0.111816	0.362811
K00609	0.018761	0.0191794	0.914696	0.978187
K09480	0.0187577	0.0104556	0.0786245	1.79403
K15789	0.0187143	0.0115666	0.148057	1.61796
K02916	0.018674	0.023294	0.2853	0.801668
K12741	0.0186578	0.00589582	0.05588	3.16457
K12405	0.0186539	0.00525267	0.00770773	3.55131
K11718	0.0186455	0.00502612	0.0149952	3.70972
K01870	0.0186389	0.011542	0.0755945	1.61487
K12382	0.0185624	0.0162511	0.197028	1.14223
K14709	0.0185474	0.0169824	0.654651	1.09215
K17616	0.0185051	0.0055851	0.000553152	3.3133
K14767	0.01845	0.0156498	0.31971	1.17893
K02736	0.0184353	0.0133969	0.175006	1.37609
K02739	0.0184339	0.0151791	0.119615	1.21443
K03163	0.0184125	0.0130339	0.0496179	1.41267
K13179	0.0181944	0.0166715	0.517536	1.09134
K00326	0.0181715	0.00915188	0.0268368	1.98555
K12493	0.0180949	0.00621301	0.0233284	2.91242
K08956	0.0180254	0.0125785	0.110363	1.43303
K07953	0.0180182	0.0224508	0.232996	0.802563
K01874	0.0180105	0.00926761	0.155548	1.94338
K14537	0.0179813	0.00902113	0.0892378	1.99325
K13537	0.0178607	0.00436209	0.0556679	4.09453
K01939	0.0178371	0.037928	0.115369	0.47029
K01873	0.0178259	0.0201069	0.635106	0.886555
K03029	0.017749	0.0116035	0.0381606	1.52962
K19032	0.0177175	0.00651033	0.0469204	2.72145
K01961	0.017711	0.00972093	0.169916	1.82195
K05666	0.0176425	0.0123306	0.10192	1.4308
K08242	0.0175911	0.0168346	0.758443	1.04494
K14165	0.0175632	0.011154	0.00633872	1.57461
K12197	0.0175356	0.0202057	0.27106	0.867856
K17839	0.0175072	0.00368472	0.0825123	4.75129
K01662	0.0174857	0.00947509	0.0611202	1.84544
K13293	0.0174624	0.00947555	0.0275805	1.84289
K00645	0.0174019	0.0127451	0.305837	1.36538
K13908	0.0173954	0.0111318	0.245344	1.56269
K11644	0.0172949	0.0162786	0.788063	1.06243
K00940	0.0172509	0.00959498	0.139183	1.79791
K14947	0.0171867	0.00506724	0.0863716	3.39173
K06215	0.0171531	0.00917478	0.0453207	1.8696
K14396	0.0171504	0.00755543	0.0399653	2.26995
K02437	0.0171375	0.00955863	0.0472618	1.79288
K03455	0.0171162	0.00768689	0.0267666	2.22667
K12845	0.017044	0.0144266	0.429584	1.18143
K08282	0.0170149	0.00719828	0.000239011	2.36374
K07901	0.0169431	0.0131258	0.256609	1.29083
K12452	0.016903	0.0401445	0.0623442	0.421054
K06027	0.0168504	0.00941516	0.00286611	1.7897
K11836	0.0168379	0.00853555	0.0287502	1.97268
K08245	0.0168258	0.0164069	0.890643	1.02553
K14007	0.0168171	0.00668149	0.0635287	2.51696
K07955	0.0167761	0.0129209	0.331585	1.29837
K11412	0.0167649	0.00583745	0.0690428	2.87196
K12819	0.0167494	0.00978464	0.0600477	1.71181
K14802	0.0167171	0.0106535	0.041759	1.56916
K17301	0.0166852	0.0125903	0.180435	1.32524
K07025	0.0166839	0.0121523	0.293946	1.3729
K17105	0.0166762	0.0153539	0.735092	1.08612
K00990	0.0166648	0.0104412	0.218995	1.59606
K11446	0.016538	0.00549156	0.000227509	3.01152
K08073	0.0165271	0.0094343	0.00261903	1.75181
K14407	0.0164174	0.00545899	0.0536855	3.00741
K13415	0.0164063	0.00398435	0.0686115	4.1177
K04427	0.016363	0.00655512	0.042376	2.49622
K02303	0.0163497	0.00234713	0.021784	6.96582
K08835	0.0163134	0.0119374	0.31315	1.36658
K06942	0.0163086	0.0106507	0.0335794	1.53122
K10666	0.0162879	0.0132771	0.196852	1.22677
K17726	0.0162089	0.0139986	0.138728	1.15789
K00013	0.0161775	0.0150728	0.865802	1.07329
K02147	0.0161416	0.00917936	0.0615244	1.75847
K01803	0.0161281	0.00950575	0.0595024	1.69667
K01697	0.0161193	0.0160917	0.992122	1.00172
K02734	0.0161126	0.0116479	0.11044	1.38331
K14755	0.016056	0.00505018	0.00688642	3.17929
K15104	0.016053	0.0059988	0.0174128	2.67603
K08900	0.0160219	0.00833727	0.221188	1.92172
K00111	0.0159959	0.00803413	0.0427533	1.99099
K07466	0.0159416	0.00567912	0.00694291	2.80705
K15445	0.0159359	0.0145942	0.521469	1.09193
K00845	0.0159156	0.0127664	0.299957	1.24668
K14843	0.0159136	0.010096	0.0680652	1.57623
K06944	0.0159133	0.0139767	0.452187	1.13856
K14304	0.0158802	0.0125145	0.250447	1.26894
K11840	0.0158764	0.00456593	0.00194884	3.47715
K03253	0.0158704	0.0126292	0.453021	1.25664
K00161	0.0158347	0.00620653	0.027963	2.55129
K01928	0.0157939	0.0086887	0.138949	1.81775
K10280	0.0157346	0.00447569	0.0204101	3.51557
K10645	0.0157242	0.00767949	0.242927	2.04755
K08176	0.015708	0.00970531	0.247277	1.61849
K05528	0.0156927	0.0072758	0.158378	2.15684
K00549	0.0156884	0.00490813	0.0726325	3.19642
K09286	0.0156829	0.00258603	0.0900163	6.06446
K03531	0.0156777	0.000815406	0.138286	19.2269
K01103	0.0156686	0.00742322	0.0125446	2.11075
K04499	0.0156502	0.0106502	0.0413318	1.46947
K10597	0.0156254	0.00893867	0.00256716	1.74807
K07897	0.0155683	0.00983818	0.0124073	1.58244
K00167	0.0155608	0.0135415	0.491896	1.14912
K00559	0.0154996	0.00857232	0.0758083	1.8081
K19020	0.015488	0.00173203	0.0675717	8.94206
K14011	0.0154705	0.0149846	0.958989	1.03242
K12386	0.0154669	0.00602401	0.00912818	2.56754
K03544	0.0154477	0.0059408	0.0257913	2.60027
K00006	0.0154359	0.00473478	0.0963108	3.26012
K01869	0.0154281	0.0106871	0.138339	1.44361
K10704	0.0153754	0.0110057	0.0778598	1.39704
K09571	0.0152671	0.00898671	0.00735794	1.69885
K14792	0.015259	0.00844909	0.241046	1.80599
K15109	0.0152462	0.0109408	0.359965	1.39351
K03868	0.0152239	0.00908655	0.00486731	1.67543
K07877	0.0151835	0.0103355	0.015218	1.46906
K09493	0.0151166	0.0111001	0.165812	1.36184
K18468	0.0150998	0.00626473	0.000362476	2.41029
K02709	0.0150815	0.0456201	0.121696	0.33059
K15535	0.0150412	0.0065308	0.084924	2.30312
K05770	0.0150239	0.016684	0.51669	0.900494
K06641	0.0150179	0.00402338	0.019174	3.73266
K01933	0.0150168	0.00415879	0.0934187	3.61086
K05679	0.0149014	0.0110535	0.0942144	1.34811
K03033	0.0148566	0.0115212	0.108177	1.2895
K04035	0.0148556	0.0191058	0.150507	0.777543
K01285	0.0148058	0.00927014	0.172129	1.59714
K06965	0.0147923	0.00434494	0.0462114	3.40448
K14791	0.0147581	0.00724259	0.0921567	2.03768
K03564	0.0147041	0.0100075	0.266501	1.46931
K14403	0.0146819	0.00719347	0.000990322	2.041
K14005	0.0146226	0.00752909	0.0725294	1.94215
K00548	0.0146173	0.00690875	0.015351	2.11576
K15111	0.0145867	0.00659873	0.0454544	2.21054
K02990	0.0145611	0.0128637	0.192029	1.13195
K02160	0.0145553	0.00853545	0.292214	1.70528
K06709	0.0145334	0.00662428	0.00651469	2.19396
K00135	0.0145185	0.010559	0.0780532	1.37499
K12602	0.0144902	0.0107829	0.12281	1.34382
K01433	0.0144833	0.004994	0.0213142	2.90014
K04768	0.0144826	0.0176791	0.576064	0.81919
K12951	0.0144627	0.0122313	0.703225	1.18244
K03650	0.014402	0.0111006	0.167185	1.2974
K12200	0.0143861	0.0122594	0.173806	1.17348
K08678	0.0143419	0.00968421	0.0944528	1.48096
K07814	0.0143315	0.00978743	0.0538205	1.46428
K01381	0.0143098	0.00232677	0.0913609	6.15008
K03236	0.0142622	0.0116119	0.130681	1.22824
K09539	0.0142531	0.0047586	0.032789	2.99523
K14645	0.0142157	0.0010644	0.0288534	13.3556
K03036	0.014215	0.0141459	0.979403	1.00488
K13819	0.0142113	0.00985689	0.0630601	1.44177
K00128	0.0142083	0.00670724	0.0438679	2.11836
K11129	0.0141906	0.00924911	0.197786	1.53427
K11654	0.0141579	0.00741944	0.0460877	1.90821
K09527	0.0141151	0.00313161	0.0707362	4.5073
K01283	0.0140899	0.00222553	0.107277	6.33102
K12524	0.0140606	0.00375234	0.0644393	3.74716
K01966	0.0139807	0.0117565	0.466713	1.18919
K06901	0.0139745	0.00621066	0.132902	2.25008
K01115	0.0139642	0.0059365	0.106675	2.35227
K12600	0.0139367	0.00541153	0.0224667	2.57538
K14835	0.0139361	0.00863969	0.0911103	1.61303
K11853	0.0138926	0.00379706	0.0413171	3.65879
K04069	0.0138122	0.00258695	0.0037057	5.33917
K03030	0.0137903	0.0150678	0.650479	0.915214
K12400	0.0137796	0.00813713	0.0516982	1.69342
K13303	0.0137716	0.00348514	0.0749638	3.95152
K15103	0.01375	0.0122435	0.356834	1.12304
K13336	0.0137358	0.0086938	0.191161	1.57995
K06694	0.0137223	0.00352875	0.0176614	3.88871
K00434	0.0137	0.0140352	0.8008	0.976121
K01593	0.013656	0.00783781	0.40911	1.74233
K01361	0.0136453	0.0038211	0.0572523	3.57104
K18466	0.0136436	0.00695704	0.00368805	1.96112
K01847	0.0136332	0.0113556	0.282498	1.20057
K15306	0.0136168	0.00857336	0.0766328	1.58826
K00133	0.0136085	0.0136479	0.976512	0.997112
K14803	0.0135826	0.00569358	0.0910379	2.38559
K01886	0.0135798	0.0168408	0.245907	0.80636
K02440	0.0135612	0.0104043	0.2465	1.30342
K14319	0.0135409	0.00373655	0.00771565	3.6239
K07071	0.0134369	0.00387575	0.00205841	3.46691
K00297	0.0134336	0.00300063	0.0615446	4.47694
K06825	0.013428	0.00276874	0.0209178	4.84986
K19519	0.0134259	0.00769975	0.121906	1.74369
K03320	0.0134157	0.0109599	0.363689	1.22407
K12194	0.0133525	0.00810186	0.0264339	1.64807
K10908	0.0133332	0.00749266	0.119684	1.7795
K08307	0.0133128	0.00828993	0.100802	1.6059
K05759	0.0133094	0.00467561	0.00787971	2.84657
K02267	0.0133027	0.00713913	0.0893977	1.86334
K10808	0.0132592	0.00520216	0.168674	2.54879
K01956	0.0132487	0.00271289	0.0464922	4.88363
K12619	0.0132285	0.00724835	0.0312677	1.82503
K00620	0.0132046	0.00634673	0.130877	2.08054
K08795	0.0131407	0.00210322	0.0211481	6.2479
K02154	0.0131336	0.0079873	0.106733	1.64432
K13506	0.0131253	0.00722723	0.0389789	1.81608
K06972	0.013106	0.0120313	0.653826	1.08933
K07390	0.0130685	0.00706853	0.0234254	1.84883
K16915	0.0130468	0.0266404	0.0144676	0.489738
K04567	0.0130393	0.00668169	0.137024	1.95149
K08337	0.0130061	0.006755	0.0389461	1.92541
K15015	0.0130036	0.0130521	0.988961	0.996288
K02729	0.0129826	0.0119984	0.650332	1.08203
K00760	0.0129752	0.00341165	0.0404945	3.80321
K07277	0.0129252	0.00591568	0.115177	2.1849
K12402	0.0129243	0.00714789	0.0107843	1.80812
K02492	0.0128926	0.00808565	0.10711	1.5945
K14415	0.012869	0.0108647	0.428314	1.18448
K15498	0.0128657	0.00659556	0.00267109	1.95066
K18643	0.0128154	0.0123936	0.832265	1.03404
K13341	0.0128118	0.0191872	0.231952	0.667728
K12580	0.0127622	0.00770441	0.044491	1.65648
K18460	0.0127275	0.00847218	0.0773099	1.50227
K03869	0.0126699	0.0085105	0.020885	1.48874
K03035	0.0126616	0.0147236	0.657804	0.859954
K13984	0.0126075	0.00633166	0.0215012	1.99118
K03243	0.0126028	0.00522879	0.000643512	2.41027
K07562	0.0125923	0.00575513	0.00091062	2.18801
K06826	0.0125861	0.00126702	0.0649528	9.93359
K01534	0.0125786	0.00733885	0.0442386	1.71397
K03021	0.0125585	0.00692509	0.0927854	1.81348
K18663	0.0125385	0.00578006	0.0746813	2.16927
K03405	0.0125361	0.00571603	0.0393436	2.19314
K08902	0.0125343	0.0119886	0.840047	1.04552
K09843	0.0125031	0.00293233	0.0902878	4.26387
K19038	0.0124871	0.00163892	0.0671825	7.61908
K00924	0.0124862	0.0145623	0.350904	0.857433
K18262	0.0124142	0.00396145	0.114795	3.13376
K03262	0.0123927	0.0105944	0.308419	1.16974
K01366	0.0123572	0.00391116	0.0332447	3.15948
K04488	0.0123272	0.00239143	0.00282828	5.15477
K00284	0.0123069	0.00221745	0.00828567	5.55003
K08789	0.012283	0.00725215	0.0215918	1.6937
K00019	0.0122645	0.0159357	0.26297	0.769625
K03106	0.0122585	0.00796405	0.00610537	1.53923
K14856	0.012216	0.0139115	0.294236	0.878124
K00057	0.0122021	0.00391913	0.0257631	3.11347
K03526	0.0121626	0.00789027	0.125645	1.54146
K01580	0.0121599	0.00633542	0.0342508	1.91936
K03251	0.012136	0.00786267	0.170763	1.5435
K00800	0.0121053	0.00508716	0.084718	2.37958
K04733	0.012067	0.00551875	0.0240181	2.18655
K09561	0.012059	0.00296286	0.0435256	4.07005
K12451	0.0120442	0.00578673	0.0661238	2.08136
K00847	0.0120382	0.00409893	0.0545757	2.9369
K08967	0.0120258	0.0141869	0.416022	0.847672
K10577	0.0120258	0.0105829	0.592934	1.13634
K05677	0.012007	0.0062557	0.00405521	1.91936
K02954	0.0119978	0.00858115	0.284936	1.39816
K14430	0.0119899	0.0143451	0.431825	0.835817
K03070	0.0119896	0.0139662	0.0832433	0.858477
K01845	0.0119806	0.00522989	0.0536942	2.29079
K14399	0.0119725	0.00669634	0.0240685	1.78792
K02134	0.0119689	0.00549223	0.0207345	2.17924
K15042	0.0119504	0.00499891	0.0687254	2.3906
K08568	0.0119372	0.00968581	0.107736	1.23244
K18932	0.0119077	0.0071082	0.0316474	1.6752
K05607	0.0119063	0.0193698	0.00854026	0.614686
K11843	0.0118917	0.00975428	0.211886	1.21912
K03848	0.0118825	0.00874056	0.14268	1.35946
K02731	0.0118532	0.00675465	0.0138297	1.75482
K15423	0.011852	0.00572717	0.00662339	2.06943
K07034	0.0118446	0.0318479	0.185045	0.371911
K09565	0.011807	0.0160412	0.119234	0.736044
K00705	0.0117541	0.00807458	0.204416	1.45569
K12598	0.0117506	0.00451438	0.062985	2.60292
K11274	0.0117372	0.00436014	0.142543	2.69194
K00968	0.0117339	0.00352743	0.0146503	3.32646
K00504	0.0117296	0.0152634	0.156478	0.768482
K02905	0.0117286	0.0171894	0.0373261	0.682316
K10843	0.0117144	0.00761678	0.0246003	1.53798
K01893	0.0117079	0.0088626	0.0940338	1.32105
K03250	0.0116954	0.0093986	0.346877	1.24437
K17687	0.0116907	0.00820011	0.299022	1.42568
K14844	0.0116821	0.00527892	0.10252	2.21298
K00784	0.0116642	0.00597212	0.145865	1.95311
K01772	0.0116345	0.0079765	0.365364	1.45859
K08503	0.0116319	0.00807035	0.0199235	1.44131
K02906	0.0116038	0.00493329	0.0294816	2.35213
K12852	0.0115898	0.00879396	0.354682	1.31793
K15305	0.0115893	0.00742195	0.0445392	1.56149
K13783	0.0115609	0.0158935	0.307381	0.727397
K07977	0.0115438	0.0101823	0.54027	1.13371
K14272	0.0115233	0.0112414	0.820168	1.02508
K03527	0.0115186	0.00757576	0.0675692	1.52045
K01586	0.0115156	0.00903103	0.245455	1.27511
K09533	0.0115006	0.0070418	0.133684	1.63319
K01230	0.0114904	0.00218863	0.0722683	5.25006
K17278	0.0114791	0.008721	0.0231245	1.31626
K12271	0.0114666	0.00464475	0.1727	2.46871
K06640	0.011459	0.00492233	0.0503366	2.32796
K14794	0.0114355	0.00500799	0.140757	2.28345
K02725	0.0114338	0.00984182	0.285976	1.16176
K06886	0.0113974	0.00371442	0.00632772	3.06842
K15212	0.0113945	0.00768694	0.0221134	1.48232
K03015	0.0113873	0.0131807	0.475634	0.863936
K17808	0.0113858	0.0108454	0.787268	1.04983
K10841	0.0113632	0.00702191	0.133259	1.61824
K14439	0.0113619	0.00638078	0.0954827	1.78064
K10578	0.0113613	0.00668371	0.122401	1.69985
K06269	0.0113482	0.00469599	0.0132933	2.41657
K00091	0.0113273	0.00390458	0.0439253	2.90104
K03037	0.0113059	0.00974551	0.402157	1.16011
K02265	0.0112889	0.00734025	0.053774	1.53795
K00011	0.0112834	0.00350636	0.00648766	3.21797
K03635	0.0112705	0.00367999	0.0487844	3.06266
K14780	0.01123	0.0051292	0.0793477	2.18942
K17592	0.0112185	0.00901267	0.254458	1.24475
K04450	0.0112142	0.003607	0.00565114	3.10902
K00162	0.0112075	0.00867947	0.16657	1.29127
K05909	0.0111837	0.00706015	0.108969	1.58406
K01760	0.0111836	0.00664867	0.0679445	1.68208
K04460	0.0111698	0.00517923	0.0061969	2.15665
K12890	0.0111662	0.00455871	0.0507463	2.44943
K00986	0.0111509	0.00512644	0.0584934	2.17518
K10144	0.0111338	0.0178064	0.00861319	0.625272
K00432	0.0111122	0.0113338	0.87816	0.980449
K05850	0.0111063	0.00542325	0.00420303	2.04791
K19036	0.0110681	0.00940989	0.208499	1.17622
K16052	0.0110299	0.00909112	0.296791	1.21327
K03941	0.0110262	0.00655604	0.0481263	1.68185
K16462	0.0110187	0.00295438	0.0107858	3.7296
K13025	0.0110082	0.0084013	0.0822603	1.3103
K02335	0.0109987	0.00856319	0.322598	1.28441
K09419	0.0109795	0.00519576	0.0760527	2.11316
K02713	0.010944	0.0247378	0.314352	0.4424
K03797	0.0109301	0.00438159	0.00536837	2.49455
K01307	0.010924	0.00703061	0.0231647	1.55378
K03879	0.0109107	0.00949581	0.38214	1.14901
K14427	0.0109041	0.00387033	0.090612	2.81734
K01830	0.0108858	0.00412806	0.0182022	2.63701
K17341	0.0108757	0.00300598	0.0403077	3.61803
K17550	0.0108713	0.00593614	0.0746366	1.83138
K05605	0.0108605	0.00611909	0.0619276	1.77486
K17917	0.0108576	0.00446572	0.0638859	2.43131
K17893	0.0108569	0.00281	0.0761132	3.86365
K02735	0.0108382	0.0109928	0.943652	0.985939
K07305	0.0107947	0.00878744	0.145279	1.22843
K11228	0.0107784	0.00210289	0.0522265	5.12554
K08844	0.0107494	0.00442642	0.164694	2.42846
K16290	0.010741	0.00471951	0.0462261	2.27588
K04974	0.0107219	0.00558092	0.0218983	1.92118
K02956	0.0107165	0.00622336	0.222346	1.72198
K03676	0.0107085	0.0052946	0.062706	2.02254
K01317	0.0106808	0.0116222	0.468714	0.918999
K01724	0.0106546	0.00568063	0.00871834	1.87561
K01336	0.0106461	0.00479324	0.145022	2.22106
K09667	0.0106266	0.00290762	0.0210164	3.65476
K00237	0.0106262	0.0103524	0.881425	1.02645
K10706	0.0106142	0.00354774	3.99795e-05	2.99181
K05929	0.0106016	0.0065574	0.100244	1.61674
K08142	0.0105915	0.0103128	0.91109	1.02702
K01714	0.0105729	0.00842233	0.470129	1.25534
K00966	0.0105552	0.0127578	0.351714	0.827351
K12599	0.010494	0.0103012	0.846022	1.01872
K02965	0.0104819	0.012806	0.305938	0.818519
K17892	0.0104793	0.0104768	0.997765	1.00024
K03247	0.0104703	0.0100943	0.847339	1.03725
K09486	0.010464	0.00730578	0.0534377	1.43229
K06252	0.0104472	0.00464916	0.0429899	2.24711
K14572	0.0104309	0.00535137	0.0708489	1.9492
K18034	0.0104134	0.00315125	0.132074	3.30452
K09272	0.010397	0.00325859	0.0211459	3.19065
K04739	0.0103833	0.0032275	0.0152992	3.21713
K10839	0.0103611	0.00524633	0.00364913	1.97493
K15106	0.0103446	0.00781784	0.17679	1.3232
K09008	0.01034	0.00386014	0.0530109	2.67866
K15102	0.0103145	0.00426724	0.00530219	2.41714
K01768	0.0102847	0.00603677	0.0604415	1.70368
K14735	0.0102533	0.0049334	0.376639	2.07834
K06213	0.0102267	0.00691928	0.0564474	1.47799
K01414	0.0102256	0.00509847	0.114644	2.00563
K17080	0.0102087	0.00710496	0.200479	1.43684
K10699	0.0101922	0.00411941	0.207921	2.47419
K14567	0.0101919	0.00411243	0.130336	2.47831
K10685	0.0101742	0.00393869	0.0437397	2.58314
K03529	0.0101697	0.00333189	0.00500982	3.05222
K07243	0.0101519	0.00681378	0.370783	1.48991
K14015	0.0101468	0.00517765	0.00997854	1.95973
K02726	0.0101417	0.00659585	0.0538222	1.53759
K14816	0.01014	0.00888945	0.330592	1.14068
K02902	0.0101399	0.00655175	0.079892	1.54766
K08515	0.0101168	0.00319094	0.00585023	3.17047
K10752	0.0101017	0.00629655	0.120468	1.60432
K19613	0.0100801	0.00762308	0.0808635	1.32231
K01080	0.0100749	0.00576187	0.159104	1.74855
K11806	0.0100686	0.00629323	0.00575334	1.59992
K17279	0.0100614	0.00233559	0.0420191	4.30786
K14815	0.0100276	0.00906057	0.538945	1.10673
K01069	0.0100243	0.00283086	0.00169519	3.54107
K09420	0.0100204	0.00429146	0.00757386	2.33496
K03120	0.00998867	0.00303624	0.0217463	3.28981
K02045	0.00997579	0.00461089	0.106552	2.16353
K03011	0.00997036	0.00809495	0.229394	1.23168
K01057	0.00996073	0.00533545	0.0680029	1.8669
K01968	0.00994236	0.0104894	0.851576	0.947852
K01669	0.0099251	0.0105847	0.732013	0.937682
K01672	0.00992267	0.00115033	0.209574	8.62593
K10206	0.00991187	0.00520759	0.151569	1.90335
K03307	0.00991009	0.000883307	0.0126818	11.2193
K12127	0.00990445	0.00152494	0.123368	6.49496
K13291	0.00990209	0.00730052	0.00449418	1.35635
K03267	0.009891	0.00646101	0.0299107	1.53087
K04083	0.00986129	0.00657284	0.108894	1.50031
K01919	0.00984961	0.00531201	0.0155473	1.85421
K01881	0.00981394	0.00277799	0.0379571	3.53275
K12820	0.00980545	0.00900665	0.719943	1.08869
K00626	0.00979901	0.00714111	0.251706	1.3722
K14772	0.00978627	0.00366134	0.0327833	2.67286
K19476	0.0097855	0.011475	0.236988	0.852768
K12175	0.00976214	0.0044045	0.0142684	2.2164
K07342	0.00975871	0.00446127	0.0463199	2.18743
K00856	0.00973924	0.0118313	0.401683	0.823173
K00218	0.00973714	0.00462716	0.0281419	2.10435
K06071	0.00973598	0.0045443	0.169391	2.14246
K00803	0.00971567	0.0112864	0.570852	0.860828
K12191	0.00970314	0.00816789	0.490009	1.18796
K08070	0.0096954	0.0121512	0.439625	0.797894
K10595	0.00967549	0.00191442	0.108449	5.05402
K02135	0.00967356	0.00838926	0.280931	1.15309
K01303	0.00967234	0.00151356	0.00121621	6.39044
K08287	0.00965623	0.0045282	0.00254267	2.13247
K03953	0.00961659	0.00718177	0.0686372	1.33903
K17497	0.00961509	0.00585887	0.0827861	1.64112
K00294	0.00961211	0.00836453	0.622695	1.14915
K02967	0.00960533	0.00639604	0.0483855	1.50176
K09518	0.00958338	0.00509948	0.14814	1.87929
K03242	0.00957838	0.009151	0.84385	1.0467
K11352	0.0095762	0.00561621	0.0560177	1.7051
K17268	0.00955941	0.0080917	0.326437	1.18138
K12199	0.00955646	0.00532908	0.0449397	1.79327
K15296	0.00955583	0.00599888	0.00428206	1.59294
K04730	0.00954921	0.00649705	0.389745	1.46978
K16643	0.00952987	0.000467372	0.116278	20.3903
K10643	0.00951993	0.00391322	0.0244619	2.43276
K00274	0.00950152	0.00117608	0.0686633	8.079
K02037	0.00945245	7.42006e-05	0.0296975	127.39
K03248	0.00944914	0.00626086	0.100885	1.50924
K00028	0.00944434	0.0018003	0.033646	5.24599
K13998	0.00940923	0.00344093	0.0836626	2.7345
K01923	0.00937146	0.0038466	0.097748	2.4363
K05954	0.00935943	0.00679566	0.141533	1.37727
K09903	0.00933194	0.00422925	0.0781066	2.20652
K14838	0.00931569	0.00733929	0.044881	1.26929
K15414	0.00924688	0.00419656	0.0120658	2.20344
K11518	0.00924669	0.0060651	0.0956411	1.52457
K00457	0.0092401	0.0100058	0.73736	0.923472
K16465	0.00923577	0.00183366	0.029886	5.0368
K03325	0.00922041	0.0201177	0.0580833	0.458323
K02933	0.0092191	0.00649625	0.148515	1.41914
K17579	0.00920339	0.00381391	0.0133721	2.41311
K03522	0.00919746	0.0165078	0.0632943	0.55716
K14846	0.00919187	0.00337417	0.0173426	2.72419
K14664	0.00918618	0.00830902	0.804443	1.10557
K14855	0.00916862	0.00468252	0.0323013	1.95805
K12585	0.00916859	0.0096593	0.857697	0.949197
K03940	0.00916182	0.00588975	0.00393802	1.55555
K08764	0.00912055	0.00418635	0.034424	2.17864
K12264	0.00911319	0.00466358	0.0123938	1.95412
K15280	0.00909295	0.00605753	0.0717964	1.5011
K04775	0.00907978	0.00231901	0.112647	3.91537
K04650	0.00906974	0.00291661	0.03411	3.10968
K10601	0.00906893	0.00557226	0.0336451	1.62751
K03955	0.00906779	0.00451498	0.0040897	2.00838
K01876	0.0090586	0.00552451	0.0136152	1.63971
K00417	0.0090538	0.00845567	0.673467	1.07074
K11121	0.00903686	0.00522929	0.190716	1.72812
K08511	0.00903169	0.00274525	0.0518275	3.28994
K13338	0.00902961	0.00372737	0.00233175	2.42251
K03039	0.00901483	0.00748032	0.198198	1.20514
K09528	0.00895208	0.00465346	0.103546	1.92375
K12930	0.00894429	0.000652348	0.189942	13.7109
K00500	0.00892986	0.00587379	0.0871107	1.52029
K12176	0.00892919	0.0101264	0.551972	0.88177
K10604	0.00892517	0.00451896	0.151772	1.97505
K04372	0.00891707	0.00313493	0.0505462	2.84443
K01214	0.00887141	0.00492285	0.101681	1.80209
K01431	0.00887071	0.00170895	0.000120565	5.19073
K00814	0.00885952	0.00309246	0.0106278	2.86488
K00490	0.00885862	0.00714579	0.146397	1.2397
K16302	0.00885846	0.00594002	0.0359611	1.49132
K03259	0.00885603	0.0115558	0.129775	0.766374
K10392	0.00882038	0.00237274	0.0824485	3.71738
K01190	0.00879159	0.00359927	0.0621228	2.44261
K14521	0.00878803	0.00588465	0.271586	1.49338
K14833	0.00878388	0.00451976	0.114757	1.94344
K07437	0.00877765	0.0265694	0.0488513	0.330367
K11182	0.00875736	0.000320624	0.0425582	27.3135
K12391	0.00873649	0.00495507	0.047432	1.76314
K14554	0.00872576	0.00432718	0.1289	2.0165
K06883	0.008718	0.00497595	0.0303233	1.75203
K18437	0.00871708	0.00203447	0.136971	4.28469
K06063	0.00869844	0.00292931	0.00310181	2.96945
K00365	0.00866251	0.00419007	0.245819	2.06739
K13248	0.00866094	0.00437038	0.0652081	1.98174
K10599	0.00863761	0.00589483	0.0716863	1.46529
K03002	0.00863344	0.00417169	0.149316	2.06953
K00801	0.00862946	0.000401217	0.0758655	21.5082
K02999	0.00861998	0.00725508	0.330575	1.18813
K04523	0.00858207	0.0066327	0.0314058	1.2939
K14555	0.00856496	0.00407712	0.0701786	2.10074
K14573	0.00855616	0.00357173	0.068951	2.39553
K12012	0.00854896	0.00147185	0.0712143	5.8083
K13181	0.00854879	0.0045919	0.210936	1.86171
K13238	0.00854359	0.00416611	0.0704782	2.05074
K12574	0.00853935	0.0048479	0.0693942	1.76145
K03874	0.00853633	0.00213345	0.0604301	4.00118
K08798	0.0085302	0.00225694	0.0865896	3.77955
K00818	0.00852943	0.00435379	0.10558	1.95908
K02146	0.0085239	0.00650416	0.0750348	1.31053
K03439	0.00852207	0.0121206	0.290499	0.703108
K14454	0.00850915	0.00318154	0.00716184	2.67454
K12492	0.00850897	0.00280952	0.00757593	3.02862
K14004	0.00848842	0.00641498	0.0688648	1.32322
K01778	0.00847901	0.00269369	0.132906	3.14773
K01120	0.00847652	0.00720798	0.347391	1.17599
K01641	0.00846692	0.00142537	0.0569237	5.94014
K02879	0.0084481	0.00467511	0.0372237	1.80704
K07904	0.00844671	0.00436417	0.00974495	1.93547
K03943	0.00839424	0.00576028	0.0489295	1.45726
K01298	0.00839003	0.0359522	0.00263409	0.233366
K14006	0.00838466	0.0055152	0.00523777	1.52028
K01953	0.00837223	0.00506069	0.0674753	1.65437
K12885	0.0083645	0.00363972	0.10054	2.29812
K03936	0.00836281	0.00521212	0.0854615	1.60449
K11989	0.00834062	0.00334415	0.0550284	2.4941
K15014	0.0083198	0.00577602	0.136425	1.4404
K13917	0.00830479	0.00528005	0.0745525	1.57286
K03321	0.00829505	0.0036239	0.0200277	2.28898
K14525	0.00827507	0.00328054	0.141128	2.52247
K01764	0.00827195	0.00205124	0.0764878	4.03266
K01805	0.00826439	0.00491005	0.123863	1.68316
K03018	0.00826425	0.0042122	0.0062192	1.96198
K15004	0.00825617	0.013863	0.13735	0.595556
K05291	0.00824765	0.00531204	0.0607709	1.55263
K13628	0.00823437	0.00430676	0.011362	1.91196
K13161	0.00822957	0.00372805	0.00411515	2.20747
K01456	0.008202	0.0170826	0.08173	0.480136
K12893	0.00819239	0.0050855	0.101218	1.61093
K05544	0.00819067	0.00492028	0.075835	1.66468
K01807	0.00817866	0.0093617	0.775519	0.873631
K01792	0.0081717	0.00769001	0.670901	1.06264
K00454	0.0081231	0.0166934	0.0337219	0.486606
K03246	0.00809386	0.00838383	0.900205	0.965414
K12669	0.00809043	0.00488637	0.0562025	1.65571
K08819	0.00807823	0.00358864	6.75269e-05	2.25106
K10575	0.0080733	0.00526756	0.0889193	1.53265
K14550	0.00807133	0.00345723	0.112085	2.33462
K17679	0.00806061	0.00560648	0.296117	1.43773
K14540	0.00805238	0.00281768	0.0551119	2.85781
K12486	0.00804306	0.0027139	0.00517864	2.96365
K17552	0.0080385	0.00164516	0.0449954	4.88615
K12898	0.00802458	0.0052148	0.0402748	1.53881
K18441	0.00802441	0.00378991	0.0610323	2.11731
K00387	0.00801862	0.00422899	0.119989	1.89611
K05794	0.00800331	0.00376421	0.178352	2.12616
K01809	0.00796835	0.014404	0.00911175	0.553203
K01087	0.00795881	0.00344491	0.0553564	2.31031
K10407	0.00795436	0.00307392	0.00261347	2.58769
K04088	0.00795113	0.00250997	0.00298079	3.16782
K13788	0.00793714	0.00884881	0.372026	0.896974
K01346	0.00791076	0.0026231	0.130652	3.01581
K11155	0.00790714	0.00605187	0.186994	1.30656
K12193	0.00790001	0.00510697	0.125227	1.54691
K09582	0.00789903	0.00791345	0.984916	0.998179
K04649	0.0078635	0.010263	0.0698315	0.7662
K17680	0.00786248	0.00325848	0.0733615	2.41293
K13806	0.00785975	0.00466958	0.0656933	1.68318
K01648	0.00785688	0.00540467	0.0387666	1.45372
K01653	0.0078484	0.00260979	0.0962737	3.0073
K14823	0.00780969	0.00479658	0.00612232	1.62818
K06170	0.0077789	0.00535111	0.099653	1.4537
K03115	0.00776657	0.00527262	0.0337571	1.473
K00864	0.00773702	0.00903961	0.515464	0.855901
K16075	0.00773629	0.00539395	0.134405	1.43425
K18910	0.00773361	0.0155645	0.36791	0.496876
K01408	0.00770711	0.00365868	0.0274214	2.10653
K14437	0.00770545	0.00379276	0.00407284	2.03162
K15227	0.00769856	0.00468795	0.0910739	1.6422
K18758	0.00769746	0.00210496	0.0303728	3.65683
K07393	0.00768656	0.00430231	0.1018	1.78661
K08670	0.00768296	0.000243158	0.0377286	31.5966
K00555	0.00766867	0.00515363	0.196498	1.48801
K01193	0.0076537	0.00308524	0.0344944	2.48075
K02926	0.00764839	0.00360952	0.0598447	2.11895
K08288	0.00764143	0.0016405	0.0262859	4.65799
K11647	0.00763005	0.00491707	0.0261714	1.55175
K13237	0.00762731	0.00463783	0.0580279	1.64458
K03249	0.00762582	0.00511161	0.181053	1.49186
K02863	0.00761548	0.0032683	0.0578853	2.33011
K15730	0.00761373	0.00612615	0.415092	1.24283
K11426	0.00759305	0.00227458	0.0713144	3.33822
K05655	0.0075917	0.00530918	0.0672366	1.42992
K05917	0.00758785	0.017605	0.0677877	0.431005
K14569	0.00758385	0.00686014	0.640567	1.1055
K01270	0.00758336	0.00311216	0.0250069	2.43668
K04078	0.0075778	0.00510413	0.0609246	1.48464
K11855	0.00757649	0.00446262	0.213541	1.69777
K03979	0.0075602	0.0020107	0.132031	3.75998
K10277	0.00755832	0.00277558	0.110409	2.72315
K13343	0.00753244	0.00527543	0.215885	1.42783
K14857	0.00752838	0.00543541	0.123592	1.38506
K08737	0.00752133	0.00241541	0.0364121	3.1139
K00683	0.00750693	0.00469225	0.334687	1.59986
K12869	0.00746443	0.00499686	0.0282621	1.49383
K08893	0.00745308	0.00307405	0.128346	2.42452
K11353	0.00744793	0.00630907	0.185797	1.18051
K14546	0.00744453	0.00260701	0.118633	2.85559
K12879	0.00743724	0.00638693	0.518493	1.16445
K06276	0.00743587	0.00267139	0.0119923	2.78351
K03832	0.00742989	0.00337232	0.0942631	2.2032
K01963	0.00741953	0.00390162	0.0815967	1.90165
K10409	0.00741117	0.00194864	0.00359948	3.80325
K18655	0.00741029	0.00491398	0.053338	1.508
K14832	0.00740584	0.00481399	0.172094	1.5384
K00281	0.00740319	0.00538666	0.10253	1.37436
K14811	0.00738366	0.00409113	0.370857	1.8048
K15003	0.00738053	0.0112721	0.0714723	0.654762
K00717	0.00735693	0.00367003	0.159433	2.0046
K03878	0.00734685	0.0137062	0.247992	0.536023
K14018	0.00734674	0.00492377	0.0886391	1.4921
K10844	0.00734479	0.00515046	0.0246283	1.42605
K01920	0.00734396	0.00290278	0.0778677	2.52998
K14787	0.00733307	0.00409515	0.02107	1.79067
K01568	0.00732373	0.0012456	0.0604403	5.8797
K15083	0.00730574	0.00810551	0.597144	0.90133
K15027	0.00728933	0.00747462	0.871928	0.97521
K02302	0.00728322	0.00303698	0.0709873	2.39818
K06174	0.00728267	0.00440346	0.230186	1.65385
K06674	0.0072735	0.00365048	0.0858597	1.99248
K01051	0.00727042	0.00478847	0.142874	1.51832
K12863	0.00725826	0.008754	0.18193	0.829136
K01478	0.00725718	0.00466115	0.153351	1.55695
K15849	0.0072544	0.0302187	0.151584	0.240063
K12567	0.00725277	0.00357015	0.134901	2.0315
K02150	0.00723724	0.00636589	0.419386	1.13688
K07024	0.00722918	0.00457745	0.0976449	1.5793
K06816	0.0072199	0.002346	0.0383874	3.07754
K12319	0.00721878	0.00309209	0.033392	2.33459
K19199	0.00720436	0.00287493	0.0375599	2.50592
K04908	0.00719891	0.00256468	0.0995396	2.80694
K12867	0.00719801	0.00398194	0.0506352	1.80766
K13100	0.0071857	0.00505131	0.0749159	1.42254
K00303	0.0071635	0.00564162	0.0902497	1.26976
K05928	0.00713509	0.00399964	0.055204	1.78393
K11866	0.00712785	0.00503759	0.00686533	1.41493
K00827	0.00712482	0.00772951	0.782095	0.921768
K06173	0.00712144	0.00264636	0.0468912	2.69104
K09569	0.00711783	0.00279665	0.13545	2.54513
K17261	0.00711767	0.00302275	0.0197734	2.3547
K10394	0.00710588	0.00196064	0.0582177	3.62427
K00231	0.00710388	0.00135592	0.0239227	5.23914
K17290	0.00710043	0.00516549	0.160598	1.37459
K13434	0.00709691	0.00171771	0.0956865	4.13161
K00288	0.0070947	0.00434861	0.0353704	1.63149
K03007	0.00707464	0.00512759	0.0630915	1.37972
K03354	0.00707237	0.00574147	0.112968	1.2318
K10147	0.00705544	0.00323423	0.107892	2.18149
K06237	0.00702738	0.00378091	0.0199121	1.85865
K01892	0.00701321	0.0034368	0.00998931	2.04062
K00059	0.00701066	0.00585716	0.198847	1.19694
K11807	0.00700993	0.00377564	0.114938	1.85662
K17560	0.00700906	0.00193427	0.123736	3.62361
K01840	0.00699869	0.00412691	0.140681	1.69587
K02606	0.00699324	0.00100413	0.0308601	6.96451
K00020	0.00699071	0.00964464	0.34396	0.724829
K05765	0.00698632	0.00200761	0.0462197	3.47992
K11320	0.00698593	0.00185246	0.0161554	3.77116
K18561	0.00695742	0.00163973	0.069398	4.24302
K12198	0.00694382	0.0081254	0.271097	0.854582
K10866	0.0069395	0.00231574	0.00999234	2.99667
K11886	0.00693648	0.00305207	0.0441807	2.27272
K01011	0.00692368	0.00434879	0.119126	1.59209
K15437	0.00691391	0.00391097	0.125668	1.76783
K10807	0.0068943	0.000842335	0.162957	8.18474
K07213	0.00688649	0.0115838	0.052382	0.594492
K02899	0.00688316	0.00487078	0.230514	1.41315
K08488	0.0068583	0.00488447	0.119697	1.4041
K05768	0.00685789	0.000687267	0.159738	9.97849
K10661	0.00682934	0.0023642	0.0828933	2.88865
K11498	0.00681383	0.00577906	0.474826	1.17905
K11883	0.00681318	0.00482346	0.160814	1.41251
K03892	0.00679476	0.00386277	0.430608	1.75904
K11643	0.0067904	0.00170116	0.0397498	3.99164
K02948	0.0067678	0.0079593	0.270809	0.850302
K04482	0.00676727	0.0012787	0.0216356	5.2923
K02970	0.00676607	0.00286554	0.0698498	2.36118
K01663	0.00675704	0.00496481	0.351515	1.36098
K11340	0.00674892	0.0043005	0.0340066	1.56933
K13431	0.0067311	0.00256863	0.0059484	2.6205
K08827	0.00672781	0.00231875	0.00279218	2.90148
K00981	0.0067098	0.00431077	0.297171	1.55652
K14376	0.00670236	0.00445053	0.0625254	1.50597
K00166	0.00665883	0.0094299	0.295749	0.70614
K19329	0.00665476	0.00479017	0.154696	1.38925
K04955	0.0066505	0.00331327	0.0269692	2.00723
K00573	0.006642	0.00429071	0.0283468	1.548
K02909	0.00664171	0.00562776	0.188938	1.18017
K09640	0.00663813	0.00150438	0.0440364	4.41252
K02876	0.0066069	0.00319844	0.0572138	2.06566
K11599	0.00660582	0.0076726	0.464247	0.860962
K15173	0.00660168	0.00339107	0.0444768	1.94679
K01698	0.00657743	0.00455114	0.111082	1.44523
K09228	0.00656821	0.00195273	0.0735297	3.36361
K06212	0.00655901	0.00317221	0.0030301	2.06765
K11204	0.00654057	0.00107372	0.0292779	6.09151
K04550	0.00653279	0.00372478	0.134528	1.75388
K09540	0.00652488	0.0034728	0.0775073	1.87885
K14012	0.00651919	0.0048997	0.0658278	1.33053
K03462	0.00651623	0.00509978	0.144901	1.27775
K14556	0.00651464	0.00624488	0.82415	1.0432
K15192	0.00651114	0.0015093	0.0213292	4.31403
K03130	0.00651016	0.00342466	0.0377228	1.90097
K01889	0.00650752	0.0028109	0.0319916	2.31511
K10624	0.00650672	0.00232839	0.0346951	2.79451
K07146	0.00650452	0.00570386	0.433583	1.14037
K07204	0.00649051	0.00249264	0.136811	2.60387
K04797	0.00648226	0.00259994	0.0143923	2.49324
K17830	0.0064729	0.00325731	0.0705729	1.9872
K14863	0.00646142	0.00510501	0.271559	1.2657
K01061	0.00646112	0.00283696	0.0966989	2.27748
K14766	0.00645921	0.004417	0.136979	1.46235
K14536	0.00644429	0.00381765	0.0985152	1.68803
K05853	0.00644231	0.00278936	0.0767661	2.3096
K11808	0.00642965	0.00267138	0.237291	2.40687
K08582	0.00640967	0.00287909	0.128367	2.22629
K02895	0.00640523	0.00325134	0.0676506	1.97003
K18674	0.00639945	0.00299539	0.0167059	2.13643
K06268	0.00637584	0.00559547	0.375012	1.13947
K03949	0.00636673	0.00400442	0.0581748	1.58993
K09512	0.00635575	0.00124775	0.0133249	5.09376
K12855	0.0063253	0.00262693	0.00905657	2.40787
K16944	0.00632223	0.0054257	0.272866	1.16524
K09250	0.00632055	0.00208389	0.110279	3.03305
K08999	0.0063145	0.00128988	0.0124505	4.89543
K08065	0.00630233	0.00288589	0.0184256	2.18384
K01050	0.00629829	0.00379095	0.236016	1.6614
K15428	0.00629684	0.00465061	0.0647268	1.35398
K14652	0.00628759	0.00174178	0.135606	3.60986
K17943	0.00626658	0.00327486	0.0609085	1.91354
K02927	0.00626032	0.00370952	0.290783	1.68764
K07870	0.00624179	0.00262084	0.00590844	2.38159
K11292	0.00624037	0.00132957	0.00133952	4.69354
K14950	0.00622466	0.00432714	0.3164	1.43852
K11583	0.00621765	0.00210696	0.00774958	2.951
K13754	0.00620248	0.00322029	0.0681289	1.92606
K14452	0.00619807	0.00352724	0.0152409	1.7572
K10380	0.00619634	0.00170328	0.0724072	3.63789
K14806	0.0061949	0.00249389	0.0877216	2.48403
K00318	0.00619444	0.00360681	0.0147744	1.71743
K05350	0.00618806	0.00396059	0.00201553	1.56241
K17879	0.00617771	0.00410707	0.197726	1.50417
K06047	0.00617456	0.00164811	0.0702957	3.74645
K09833	0.00614489	0.00152768	0.0485966	4.02237
K15029	0.00613781	0.00664136	0.34277	0.92418
K11835	0.0061354	0.00333117	0.028984	1.84182
K03648	0.00612617	0.00240469	0.0367409	2.54759
K17498	0.00612206	0.00458845	0.0566273	1.33423
K10279	0.00612159	0.0021384	0.0430024	2.86269
K05016	0.00611827	0.00225243	0.0253164	2.7163
K15060	0.00611257	0.00910793	0.167109	0.671126
K12180	0.00610207	0.00407605	0.0689189	1.49706
K16296	0.0060998	0.0039178	0.0587291	1.55695
K14963	0.00609316	0.00224175	0.0154671	2.71804
K06941	0.00608912	0.0024144	0.127759	2.522
K00765	0.00607745	0.00247486	0.0883072	2.45568
K12662	0.0060765	0.00398391	0.164887	1.52526
K05674	0.00606537	0.00380999	0.0731067	1.59196
K00844	0.00605925	0.00514184	0.49489	1.17842
K12502	0.00605486	0.00232726	0.0325251	2.60171
K02156	0.00604321	0.00273701	0.0779382	2.20796
K11600	0.00604014	0.0015852	0.0285834	3.81034
K15436	0.006037	0.00464595	0.0542525	1.29941
K17218	0.00603447	0.0015842	0.00175716	3.80915
K14786	0.00603379	0.00491432	0.0653754	1.2278
K01510	0.00602574	0.00252424	0.0446832	2.38715
K06664	0.00601998	0.00368224	0.0624494	1.63487
K19041	0.00601349	0.00357467	0.105747	1.68225
K01758	0.00601347	0.00855213	0.36783	0.703155
K09660	0.00601106	0.00384378	0.0929151	1.56384
K12178	0.00600518	0.00343997	0.0138317	1.74571
K00666	0.00599384	0.00284551	0.188266	2.10642
K03125	0.00599245	0.00230509	0.0217585	2.59966
K03237	0.00599139	0.00468244	0.338343	1.27954
K01673	0.00598524	0.0017408	0.0692581	3.43822
K01054	0.00596971	0.00402884	0.00587282	1.48174
K00670	0.00594515	0.003839	0.14953	1.54862
K18757	0.00594022	0.00259944	0.15868	2.28519
K04773	0.00593319	0.00322021	0.0139022	1.84248
K01497	0.00593284	0.00344803	0.228463	1.72065
K02520	0.00593093	0.00303149	0.0682555	1.95644
K09284	0.00592979	0.00141939	0.0838928	4.1777
K03404	0.00592951	0.00122818	0.0435332	4.82788
K04883	0.00592834	0.00281774	0.015271	2.10393
K18953	0.00592004	0.00301243	0.00377065	1.96521
K12881	0.00591275	0.00333812	0.0370839	1.77128
K03027	0.00590492	0.00531778	0.585572	1.11041
K02968	0.0058882	0.00296702	0.167022	1.98455
K12401	0.0058719	0.00355302	0.00460815	1.65265
K00103	0.00585659	0.00028688	0.0827585	20.4148
K16298	0.0058507	0.00462024	0.258561	1.26632
K14561	0.00584274	0.00501672	0.577337	1.16465
K12860	0.00583069	0.00329375	0.030702	1.77023
K00012	0.00583031	0.00188884	0.00186903	3.08672
K01770	0.00582407	0.0104768	0.125592	0.555903
K00913	0.00582353	0.00304301	0.0445026	1.91374
K16608	0.00581947	0.00164408	0.0918851	3.53966
K04123	0.00581417	0.00154599	0.115392	3.7608
K01609	0.00580162	0.00289472	0.0122682	2.00421
K15692	0.00579978	0.00259932	0.0566021	2.23127
K00566	0.00579484	0.00330892	0.0258812	1.75128
K10664	0.00578986	0.00282016	0.0715622	2.05303
K01693	0.00578173	0.00532874	0.7259	1.08501
K09522	0.0057794	0.00612369	0.796858	0.943777
K02952	0.00577441	0.00285741	0.103264	2.02085
K08333	0.00577414	0.00278216	0.0536831	2.07542
K02913	0.00577335	0.00273913	0.0899221	2.10773
K15389	0.00575988	0.00162988	0.0518201	3.53392
K01254	0.00575119	0.00401243	0.11773	1.43334
K10521	0.00574784	0.00343205	0.0325223	1.67476
K03639	0.00573884	0.00144527	0.0230855	3.97076
K00416	0.00573159	0.00437635	0.109989	1.30967
K00854	0.00572698	0.0028208	0.107668	2.03027
K02959	0.00572664	0.00373052	0.0372289	1.53508
K09567	0.00572017	0.00467444	0.0976339	1.22371
K00963	0.0057168	0.00215188	0.0568792	2.65665
K15859	0.00571145	0.00140278	0.0768993	4.07152
K14779	0.00571109	0.00194735	0.0358113	2.93276
K15634	0.00568823	0.00222293	0.0461712	2.55889
K03593	0.00568471	0.00289796	0.00842247	1.96163
K11090	0.00568122	0.00684373	0.598406	0.830134
K10689	0.00567874	0.00351861	0.0337185	1.61391
K01099	0.00567145	0.00320684	0.039014	1.76855
K08221	0.00565563	0.00103525	0.045176	5.46309
K00962	0.00562531	0.00565611	0.97978	0.994554
K14859	0.00561386	0.00358373	0.109516	1.56648
K01853	0.0056055	0.00594945	0.601529	0.942189
K00967	0.0055911	0.00406452	0.107234	1.37559
K00100	0.00557343	0.00142367	0.00581985	3.91484
K07910	0.00557252	0.00323047	0.123757	1.72499
K00858	0.00556619	0.00723832	0.0822386	0.768989
K06416	0.00555995	0.00207551	0.0779654	2.67884
K18598	0.00555776	0.00221604	0.166999	2.50796
K18669	0.00555669	0.00395393	0.0765281	1.40536
K07112	0.00555584	0.00306472	0.0934076	1.81284
K14402	0.00555444	0.00244592	0.0176226	2.2709
K08492	0.00554639	0.00238261	0.0417495	2.32786
K04771	0.00554094	0.00295141	0.189317	1.87739
K01755	0.00553977	0.00282118	0.101333	1.96363
K12670	0.00553664	0.00253595	0.0929725	2.18326
K02144	0.00553296	0.00263726	0.0362709	2.098
K17541	0.00552727	0.00328346	0.281478	1.68337
K10393	0.00552657	0.00194513	0.0108576	2.84124
K04457	0.00552455	0.00163947	0.0243691	3.36971
K04710	0.00551882	0.00198298	0.0534312	2.7831
K02867	0.00551497	0.00472958	0.103768	1.16606
K14553	0.00551056	0.00285935	0.309753	1.92721
K14538	0.00550752	0.00306121	0.199007	1.79913
K01092	0.00550724	0.00655468	0.222764	0.8402
K02519	0.00548693	0.00314873	0.0211353	1.74258
K11097	0.00548688	0.00359001	0.0693972	1.52837
K10258	0.00547745	0.00606461	0.532216	0.903184
K05955	0.00546994	0.00290648	0.0567059	1.88198
K00655	0.00545364	0.00351958	0.128614	1.54951
K09421	0.0054524	0.00205714	0.0368252	2.65047
K10761	0.00544431	0.00264272	0.0195019	2.06011
K03778	0.00544013	0.00327442	0.106548	1.6614
K01322	0.00543508	0.00188931	0.0529239	2.87675
K03122	0.0054345	0.00216504	0.0576097	2.51011
K01595	0.00543438	0.00142366	0.10513	3.81718
K00654	0.00543368	0.00604363	0.652339	0.899075
K10418	0.00543267	0.00198213	0.0213791	2.74082
K12616	0.0054242	0.00287632	0.0687822	1.88581
K07893	0.0054217	0.00303216	0.0137978	1.78807
K13127	0.00541912	0.00287435	0.197346	1.88534
K00228	0.00540766	0.00713033	0.327229	0.758403
K11130	0.00540667	0.00479354	0.448979	1.12791
K07300	0.00538868	0.00636956	0.124132	0.846005
K13344	0.00538458	0.00231542	0.0391343	2.32553
K06877	0.00538205	0.00375514	0.265755	1.43325
K00469	0.00537747	0.00579515	0.704291	0.927926
K00888	0.00537326	0.00164692	0.0164711	3.26262
K15196	0.00537154	0.00237497	0.0332668	2.26173
K07178	0.00536971	0.0026957	0.0202584	1.99196
K13886	0.0053644	0.000913401	0.0301567	5.873
K12392	0.00535424	0.00283362	0.0332792	1.88954
K12795	0.00535267	0.00293551	0.00371232	1.82342
K13131	0.00534672	0.00438742	0.148404	1.21865
K12418	0.00534523	0.00289213	0.0276086	1.8482
K15082	0.00533912	0.00364988	0.538095	1.46282
K12663	0.00533348	0.00546297	0.92632	0.976297
K14824	0.00532477	0.00413997	0.265587	1.28619
K11088	0.00531718	0.00339501	0.051954	1.56617
K03131	0.00529181	0.00184371	0.0798101	2.8702
K01887	0.00528429	0.00461287	0.631218	1.14555
K00898	0.00528348	0.00430493	0.423711	1.22731
K05356	0.00526738	0.00385181	0.489249	1.36751
K11996	0.00526691	0.0038918	0.318261	1.35334
K01965	0.00526122	0.00667851	0.609335	0.787783
K00942	0.00526118	0.00211902	0.0137483	2.48284
K18930	0.00524738	0.00251107	0.018668	2.08969
K17570	0.00523592	0.00227803	0.0438122	2.29844
K03239	0.00522959	0.00377158	0.305314	1.38658
K01338	0.00522463	0.0020873	0.0594252	2.50306
K15588	0.00520566	0.00226923	0.0267035	2.29402
K12874	0.00520485	0.00270909	0.0957223	1.92125
K03128	0.00520043	0.00271815	0.0810598	1.91322
K00311	0.00519798	0.00280895	0.0293873	1.85051
K07019	0.00519655	0.00431656	0.679296	1.20386
K03975	0.00519251	0.00403685	0.0276997	1.28628
K02152	0.00519204	0.00368909	0.21323	1.40741
K10457	0.00518799	0.00120849	0.0503018	4.29296
K10413	0.00518614	0.00187624	0.0115377	2.76411
K03232	0.00518298	0.00195495	0.00283942	2.65121
K15223	0.00518254	0.0049455	0.807103	1.04793
K02221	0.00517503	0.00516959	0.993253	1.00105
K00213	0.0051743	0.000826708	0.031567	6.25892
K00925	0.00515795	0.00436809	0.0645894	1.18083
K06133	0.0051562	0.002599	0.153637	1.98392
K16582	0.00515361	0.00202739	0.00204544	2.54199
K15687	0.00514839	0.00243558	0.0284466	2.11383
K14574	0.00514829	0.00234203	0.0324772	2.19821
K10662	0.00514808	0.00394856	0.504755	1.30379
K02350	0.00514728	0.00344063	0.0373134	1.49603
K07565	0.00514246	0.00411081	0.121534	1.25096
K12591	0.00513656	0.00377358	0.177772	1.36119
K05761	0.00513334	0.00214855	0.00706766	2.38921
K03038	0.00512985	0.00518742	0.973267	0.988901
K15541	0.00512051	0.00139547	0.00121617	3.66938
K00121	0.00511998	0.00263263	0.0486555	1.94482
K02982	0.00511983	0.00725363	0.0184828	0.705829
K15188	0.00511718	0.00200259	0.0932919	2.55528
K15100	0.00510144	0.00407733	0.32392	1.25117
K03872	0.00509459	0.00673859	0.196258	0.756033
K14512	0.00509155	0.00179797	0.0759646	2.83184
K11168	0.00508502	0.00297964	0.147142	1.70659
K14347	0.00507537	0.02275	0.0384831	0.223094
K03013	0.00507203	0.00636064	0.167913	0.797409
K17338	0.00507151	0.00365844	0.249231	1.38625
K03545	0.00506691	0.00325845	0.126912	1.55501
K04508	0.00506585	0.00270651	0.0103088	1.87173
K03517	0.0050577	0.00154318	0.0965232	3.27745
K01875	0.00505131	0.00353295	0.0732227	1.42977
K02557	0.00504692	0.00113602	0.0347549	4.44262
K01462	0.00504193	0.00181729	0.124417	2.77443
K08852	0.00503939	0.00213624	0.0223679	2.359
K14829	0.00503754	0.00180592	0.161423	2.78946
K04423	0.00502866	0.00176202	0.109797	2.85392
K01555	0.00502751	0.00308387	0.457446	1.63026
K09699	0.00502458	0.00694977	0.298795	0.722984
K19603	0.0050182	0.000935024	0.0270909	5.36692
K03501	0.0050179	0.00223315	0.0371853	2.24701
K18342	0.00501099	0.0037312	0.165063	1.343
K01113	0.00499497	0.00364866	0.163026	1.36899
K08150	0.00499348	0.0021924	0.0522547	2.27763
K10782	0.00498357	0.00189105	0.0321249	2.63535
K18106	0.00498007	0.00112415	0.0276145	4.43008
K02065	0.00497395	0.00153214	0.0436142	3.24642
K02871	0.00497149	0.00292518	0.225144	1.69955
K01599	0.00495706	0.00216783	0.074546	2.28664
K02327	0.00495137	0.00076923	0.0640022	6.43679
K03932	0.00494403	0.000121379	0.177617	40.732
K19073	0.00494218	0.00602622	0.722356	0.820114
K03977	0.00494057	0.00192664	0.080454	2.56434
K00764	0.00493462	0.00371494	0.424859	1.32832
K14819	0.00492997	0.00254271	0.0328489	1.93886
K00797	0.00492981	0.00183628	0.000564618	2.68468
K14951	0.00492772	0.00272031	0.00269872	1.81146
K15502	0.00491866	0.00254421	0.0296296	1.93328
K18749	0.0049035	0.00206906	0.000602487	2.36992
K16196	0.00489851	0.00134109	0.0154777	3.65264
K17822	0.00489694	0.00253566	0.0404846	1.93123
K05907	0.00488885	0.00257331	0.151031	1.89983
K03782	0.00488541	0.000680552	0.0439377	7.1786
K07119	0.00488267	0.00334035	0.142086	1.46173
K03495	0.00488187	0.00205263	0.0732957	2.37835
K06669	0.00486794	0.000487305	0.0672148	9.98953
K07735	0.0048471	0.00167936	0.00176883	2.88627
K18595	0.00482632	0.00365537	0.568474	1.32034
K12813	0.00482545	0.0029756	0.0647237	1.62167
K00215	0.00482486	0.00406871	0.59379	1.18585
K04505	0.00481565	0.00440617	0.584764	1.09293
K12827	0.00480416	0.00277911	0.0598164	1.72867
K01142	0.00480273	0.00295495	0.0353742	1.62532
K14552	0.00479945	0.00258152	0.213162	1.85915
K02717	0.00479825	0.00352035	0.454532	1.36301
K01762	0.00479256	0.00288177	0.0748051	1.66306
K06118	0.00479206	0.00560067	0.453603	0.855621
K06927	0.0047848	0.00265839	0.11218	1.79988
K12393	0.00477628	0.00313319	0.0462398	1.52441
K18336	0.00477558	9.66671e-05	0.192298	49.4023
K14310	0.00477135	0.00220067	0.172369	2.16813
K09287	0.00476903	0.00211612	0.120975	2.25366
K14190	0.00476788	0.00360592	0.290447	1.32224
K00052	0.00476152	0.00114069	0.0343648	4.17426
K00485	0.00476133	0.0243453	0.045043	0.195575
K01229	0.00475182	0.00204224	0.319101	2.32677
K01937	0.0047468	0.00217283	0.279718	2.18462
K07456	0.00474579	0.00268478	0.073884	1.76766
K00129	0.0047341	0.00150776	0.0223353	3.13982
K17756	0.00472695	0.00279743	0.00183779	1.68975
K17292	0.00472523	0.00175366	0.0826809	2.69449
K08342	0.00472415	0.00142479	0.000853866	3.31567
K01299	0.00471649	0.00158455	0.147705	2.97656
K05699	0.0047071	0.000258753	0.130531	18.1915
K13095	0.00470619	0.00164755	0.0603663	2.85648
K14805	0.004706	0.00302236	0.12577	1.55706
K02864	0.00470389	0.00265083	0.177626	1.7745
K13510	0.0046963	0.00320476	0.0552582	1.46541
K15710	0.00469378	0.00149262	0.0237453	3.14466
K02293	0.00467092	0.00391701	0.179275	1.19247
K03521	0.00465023	0.00333583	0.109405	1.39403
K00079	0.00464424	0.0023315	0.0435068	1.99195
K19013	0.00464406	0.00102405	0.0540355	4.535
K08496	0.00463917	0.0158356	0.00857771	0.292958
K01759	0.00463638	0.00306459	0.0862702	1.51289
K01749	0.00462825	0.00117488	0.0502523	3.93934
K06875	0.00462808	0.0027114	0.050424	1.7069
K10754	0.00462645	0.00153331	0.0603892	3.01731
K09680	0.00462579	0.00136969	0.0439355	3.37726
K10587	0.00461583	0.00122909	0.0368004	3.7555
K13186	0.00460984	0.00119432	0.0327472	3.85979
K18204	0.00460647	0.00226167	0.104067	2.03675
K04975	0.00460008	0.0020522	0.0394218	2.24153
K14837	0.00458554	0.00337109	0.134439	1.36025
K06636	0.00457874	0.00088542	0.141949	5.17127
K00773	0.00457396	0.00336137	0.168605	1.36074
K00804	0.0045704	0.00148632	0.0859812	3.07498
K06515	0.0045661	0.00445887	0.948687	1.02405
K05894	0.0045588	0.0025229	0.0207869	1.80697
K13116	0.00455801	0.00313746	0.0369637	1.45277
K03123	0.00455736	0.00620479	0.357434	0.734491
K17491	0.00455589	0.00284304	0.154318	1.60247
K10688	0.00454412	0.00278015	0.0248957	1.63449
K08762	0.00454327	0.0043713	0.931553	1.03934
K08695	0.00454253	0.00129813	0.227915	3.4993
K14847	0.00453873	0.0047893	0.781291	0.947681
K03542	0.00453714	0.00943478	0.473995	0.480895
K10691	0.00453594	0.00115915	0.00198966	3.91317
K14797	0.00453126	0.00319145	0.121216	1.41981
K00344	0.00452777	0.00307753	0.0123171	1.47123
K12957	0.0045268	0.000838902	0.0398961	5.3961
K01476	0.00452321	0.000950834	0.0660397	4.7571
K15275	0.00452082	0.00455186	0.949699	0.993182
K18550	0.00451937	0.00154754	0.169985	2.92035
K12483	0.00451398	0.00259367	0.0102208	1.74038
K12623	0.00451236	0.00360869	0.468618	1.25041
K03124	0.00451062	0.00381335	0.341202	1.18285
K12825	0.00450982	0.00325236	0.050473	1.38663
K19694	0.00449238	0.00126544	0.0551622	3.55004
K18121	0.00446769	0.00296028	0.0234017	1.50921
K03000	0.00446539	0.00274953	0.201452	1.62406
K02515	0.00446309	0.00093501	0.118112	4.77331
K00419	0.00446238	0.00313567	0.0919114	1.4231
K14788	0.00445034	0.00365209	0.361285	1.21857
K08272	0.00444801	0.0018705	0.0662847	2.37798
K10684	0.00443106	0.00197003	0.0383906	2.24924
K03437	0.00441279	0.00283398	0.206958	1.5571
K10846	0.00441271	0.00349734	0.398999	1.26173
K07299	0.00441122	0.00554035	0.397568	0.796198
K15377	0.00441021	0.00224836	0.0831721	1.96152
K03978	0.00440057	0.00278327	0.124877	1.58108
K10589	0.00439723	0.00296226	0.0411428	1.48441
K08051	0.00439305	0.00130559	0.0282959	3.3648
K13148	0.00438756	0.00172069	0.0910966	2.54988
K02148	0.00438704	0.00183508	0.035978	2.39066
K18912	0.00438558	0.00250683	0.00134965	1.74945
K03596	0.00438364	0.00150217	0.0153752	2.91821
K01228	0.00438256	0.00153051	0.0878644	2.86346
K10359	0.00437922	0.000860167	0.0114327	5.09113
K12479	0.00437882	0.0023076	0.0252298	1.89757
K01945	0.00437198	0.00216183	0.192875	2.02235
K10878	0.00436909	0.00244228	0.0256876	1.78894
K00914	0.00436865	0.00322498	0.15182	1.35463
K14559	0.00435899	0.00202848	0.0757506	2.14889
K19564	0.00435311	0.00190557	0.202922	2.28442
K13730	0.00435066	0.00189107	0.0837522	2.30063
K12877	0.00434381	0.0045545	0.817057	0.953739
K14404	0.00434303	0.00370118	0.391901	1.17342
K12858	0.00433662	0.00333387	0.278691	1.30077
K12394	0.00433657	0.00290726	0.011834	1.49163
K13119	0.00433588	0.0018869	0.0807761	2.29789
K13800	0.0043277	0.000742394	0.0217094	5.82938
K06233	0.00431819	0.00278184	0.0682058	1.55228
K00936	0.00430534	0.00237483	0.101367	1.81291
K07739	0.00429868	0.00144754	0.00757414	2.96965
K12162	0.00429463	0.00561626	0.0552836	0.764678
K00477	0.00429101	0.00198407	0.00993099	2.16272
K02110	0.00427945	0.00604271	0.550454	0.708201
K11885	0.00427918	0.0140435	0.0708461	0.304709
K14549	0.00426806	0.00248957	0.134369	1.71437
K14317	0.00425737	0.00377554	0.395463	1.12762
K05661	0.00425668	0.0027882	0.0371516	1.52668
K01279	0.00425518	0.000136704	0.111659	31.1269
K15503	0.0042549	0.000856181	0.0256387	4.96963
K02939	0.00425285	0.00258812	0.210037	1.64322
K07011	0.00424693	0.00182369	0.014538	2.32876
K11786	0.00424617	0.000882549	0.00875009	4.81125
K01379	0.00424364	0.00277826	0.103305	1.52745
K12862	0.0042435	0.0023752	0.0869217	1.78659
K12876	0.0042416	0.00154622	0.0874345	2.74321
K01735	0.004237	0.00407693	0.818098	1.03926
K04659	0.00423656	0.000157249	0.107538	26.9417
K03364	0.00423517	0.00277329	0.136196	1.52713
K17908	0.00422967	0.00214418	0.0152503	1.97263
K11293	0.00422944	0.00140726	0.035465	3.00544
K07179	0.00422749	0.00307958	0.254139	1.37275
K01318	0.00422407	0.000941785	0.0136634	4.48517
K10536	0.0042152	0.0014789	0.025483	2.85023
K03177	0.00421398	0.00219611	0.156104	1.91884
K03217	0.00420921	0.00318985	0.155158	1.31956
K06966	0.00420873	0.00284984	0.0982091	1.47683
K03844	0.00420823	0.00261971	0.151133	1.60638
K13720	0.00420773	0.00455973	0.823436	0.922801
K01334	0.0042042	0.000534735	0.217305	7.86221
K18151	0.00420385	0.00516228	0.681158	0.81434
K03661	0.00420371	0.0033096	0.214651	1.27015
K15112	0.00420336	0.00122605	0.197706	3.42839
K12311	0.00420025	0.00264453	0.265619	1.58827
K11108	0.00419142	0.00270981	0.00970933	1.54676
K14801	0.004189	0.00316519	0.305416	1.32346
K15001	0.00418893	0.00131135	0.0888955	3.19436
K15078	0.00418075	0.00245844	0.044805	1.70057
K07226	0.00417223	0.00448707	0.76234	0.929833
K03631	0.00416952	0.00164371	0.114818	2.53664
K16289	0.004162	0.000836021	0.0116078	4.97834
K14852	0.00415351	0.00378137	0.472483	1.09841
K01246	0.00414768	0.00074811	0.0234844	5.54422
K12829	0.00414397	0.00178028	0.00335897	2.32771
K00249	0.0041428	0.00231532	0.0353846	1.7893
K02617	0.00414147	0.000930276	0.0951184	4.45187
K00905	0.00414095	0.00241414	0.107639	1.71529
K03142	0.00413826	0.0035618	0.321705	1.16185
K17766	0.00413758	0.00128442	0.0206903	3.22136
K09458	0.00412518	0.00340004	0.61229	1.21327
K07315	0.00412473	0.00188947	0.0142768	2.183
K14298	0.00412095	0.00331374	0.267678	1.2436
K08343	0.00411704	0.00222444	0.0180801	1.85082
K14810	0.00411511	0.00292784	0.0959248	1.40551
K03939	0.0041121	0.00294251	0.0940675	1.39748
K16675	0.00408601	0.00383333	0.500247	1.06592
K11092	0.00406756	0.00211174	0.0980159	1.92616
K02564	0.00406706	0.00121296	0.075599	3.35301
K17681	0.00406496	0.00467834	0.483536	0.868891
K13177	0.00406438	0.00367275	0.650817	1.10663
K15292	0.00405977	0.00144737	0.0214553	2.80493
K03008	0.00405553	0.00258638	0.0101344	1.56803
K06969	0.00405441	0.000988611	0.0804401	4.10112
K14685	0.00404532	0.0020387	0.181273	1.98426
K06119	0.00403977	0.00371916	0.547681	1.0862
K17266	0.00403863	0.000502677	0.0777566	8.03423
K11275	0.00403597	0.00154576	0.0950758	2.611
K06130	0.00403434	0.00179663	0.0465069	2.2455
K01424	0.0040311	0.00385658	0.892384	1.04525
K10656	0.00402835	0.00231211	0.0293074	1.74228
K14016	0.00402635	0.00313729	0.289925	1.28338
K07304	0.00402433	0.00126532	0.0163848	3.18048
K01890	0.00402392	0.00171896	0.0545222	2.34091
K13120	0.00402349	0.00476677	0.27394	0.844071
K12160	0.00402276	0.00162186	0.00327946	2.48034
K03428	0.00401676	0.00121346	9.32956e-05	3.31018
K16494	0.00401488	0.000888347	0.0525235	4.5195
K10594	0.00400492	0.00123502	0.000510655	3.24281
K08266	0.00400453	0.00392309	0.930999	1.02076
K10686	0.00400291	0.00194188	0.0206837	2.06136
K02040	0.00399965	0.000742163	0.0770831	5.38918
K01187	0.00399731	0.00204264	0.060514	1.95694
K13427	0.00399691	0.00064993	0.106412	6.14975
K00901	0.00399323	0.00315186	0.377481	1.26694
K09710	0.00398887	0.00169525	0.0111582	2.35297
K13276	0.00398123	0.00696339	0.541765	0.571737
K09834	0.00397581	0.00123593	0.100802	3.21687
K04459	0.00397549	0.00100083	0.0205313	3.97219
K06631	0.00397466	0.00127909	0.00708909	3.10741
K07566	0.00396349	0.00177579	0.0768621	2.23196
K06171	0.00396191	0.00104192	0.183917	3.80252
K03514	0.0039602	0.00188935	0.127829	2.09607
K15728	0.00396007	0.00216966	0.0175305	1.8252
K15115	0.00395295	0.00291458	0.253021	1.35627
K03322	0.00394893	0.00162192	0.0990939	2.43472
K17081	0.00394334	0.00360348	0.556639	1.09431
K02884	0.00393534	0.00225888	0.137253	1.74216
K13298	0.00393414	0.00293347	0.187808	1.34112
K14769	0.00392753	0.00352264	0.515871	1.11494
K18740	0.00392538	0.00321643	0.179631	1.22041
K04354	0.00391554	0.000785828	0.0073231	4.9827
K10903	0.00391517	0.00175541	0.0141104	2.23034
K16276	0.00391448	0.00233978	0.137671	1.67301
K14209	0.00390813	0.00236753	0.0444945	1.65072
K18467	0.00390761	0.0068928	0.0684693	0.566913
K13915	0.00390501	0.00196357	0.0418154	1.98873
K02470	0.00389706	0.00548664	0.102328	0.710281
K10773	0.00389606	0.00143763	0.0467991	2.71006
K14400	0.00389551	0.00176073	0.00883468	2.21244
K04392	0.00389419	0.000459892	0.0411302	8.46761
K10632	0.00389196	0.00242145	0.049461	1.60728
K09562	0.00388744	0.0028405	0.199724	1.36858
K12896	0.00387501	0.00145255	0.0192791	2.66773
K01575	0.00387495	0.000797018	0.160596	4.86181
K09022	0.00387032	0.00150873	0.0102215	2.56528
K09549	0.00386672	0.00251565	0.0737569	1.53706
K08653	0.00386657	0.00344217	0.646372	1.1233
K08501	0.00386282	0.000497841	0.22225	7.75914
K14774	0.00385956	0.00320181	0.224028	1.20543
K00878	0.00385555	0.00199608	0.013651	1.93156
K08066	0.00385399	0.00346511	0.524516	1.11223
K17500	0.00384871	0.00204425	0.0133162	1.8827
K01611	0.00384058	0.00887951	0.010507	0.432522
K18681	0.00383643	0.00116647	0.0417449	3.28894
K03950	0.00383402	0.00375739	0.904757	1.02039
K06168	0.0038335	0.00139132	0.00141542	2.7553
K01373	0.0038179	0.0047591	0.45181	0.802232
K12605	0.00381436	0.00192251	0.0402821	1.98406
K16819	0.0038117	0.000750899	0.00126576	5.07618
K10615	0.00380955	0.00136608	0.0182993	2.78869
K02202	0.00380951	0.00232642	0.130202	1.6375
K17969	0.00380704	0.00252989	0.0059271	1.50483
K00486	0.00380575	0.00328801	0.59892	1.15746
K15161	0.00380482	0.00232441	0.18144	1.63689
K00510	0.00380251	0.00163637	0.0516868	2.32375
K11660	0.00380014	0.00219107	0.0588946	1.73437
K08997	0.00379952	0.0034361	0.395736	1.10576
K05717	0.00379928	0.00112385	0.0511506	3.38061
K08292	0.00379793	0.00182015	0.00166946	2.0866
K14326	0.00379542	0.00258187	0.0830092	1.47002
K12606	0.00379194	0.00164029	0.00539246	2.31175
K14777	0.00379108	0.00186312	0.0180519	2.0348
K12836	0.00378672	0.00172752	0.109786	2.192
K14726	0.0037838	0.00114687	0.0307082	3.29925
K15504	0.00378348	0.00179776	0.00702769	2.10455
K00363	0.00377391	0.00194025	0.222542	1.94506
K07766	0.00377095	0.0013695	0.0496877	2.75352
K13703	0.00376971	0.00189342	0.204992	1.99096
K14560	0.00376676	0.00351904	0.681363	1.07039
K02890	0.00375772	0.00223637	0.211206	1.68028
K07093	0.00375435	0.000922155	0.00483884	4.07128
K00145	0.00374488	0.00567143	0.126305	0.660306
K11087	0.00374039	0.00338547	0.51317	1.10484
K08254	0.00373437	0.00125517	0.0771994	2.9752
K08734	0.00373314	0.00171552	0.0996718	2.1761
K07942	0.00373216	0.00235432	0.0467901	1.58524
K10755	0.00372151	0.00100674	0.0281667	3.6966
K10402	0.00372125	0.00102918	0.042751	3.61575
K02149	0.00371956	0.00176316	0.0308186	2.1096
K04591	0.00371792	0.000752962	0.0614086	4.93773
K11988	0.00371775	0.000440852	0.229191	8.43311
K11159	0.00371753	0.000970485	0.0025497	3.83059
K15877	0.00371707	0.000838866	0.0083212	4.43106
K01674	0.00371655	0.00141064	0.000107919	2.63466
K03687	0.00371577	0.00668309	0.0284522	0.555995
K12832	0.00370354	0.00219031	0.0192979	1.69088
K04368	0.00370188	0.00165996	0.011691	2.2301
K08303	0.00369702	0.00138271	0.0924146	2.67374
K06110	0.00369011	0.00472195	0.168863	0.781482
K12611	0.00368992	0.00347239	0.771893	1.06264
K01867	0.00368656	0.00265588	0.175336	1.38807
K06184	0.00367934	0.00352386	0.848734	1.04412
K10950	0.00367049	0.0057996	0.108987	0.632887
K01922	0.00366939	0.00436064	0.636785	0.84148
K14571	0.00366882	0.00210278	0.00953939	1.74475
K00208	0.00366754	0.00313883	0.51474	1.16844
K07168	0.00366201	0.00124218	0.0312159	2.94804
K01180	0.00365775	0.000198611	0.051955	18.4167
K14996	0.0036574	0.00145334	0.0697264	2.51656
K13289	0.00365576	0.00494219	0.342955	0.739705
K00514	0.0036552	0.0016383	0.0410584	2.2311
K14696	0.00365518	0.00306156	0.345395	1.19389
K00817	0.00365419	0.0042677	0.322304	0.856243
K01316	0.00365236	0.000275789	0.0879632	13.2433
K12626	0.00364821	0.00382887	0.68339	0.952816
K00611	0.00364662	0.00109993	0.00350242	3.31532
K03025	0.00363983	0.00304579	0.42336	1.19504
K18038	0.00363771	0.00202992	0.332068	1.79204
K03524	0.00363641	0.000653001	0.0769093	5.56876
K13121	0.00363103	0.00532168	0.606709	0.68231
K18998	0.00362403	0.00135177	0.0223785	2.68095
K13600	0.00362247	0.00267797	0.420637	1.35269
K02963	0.00361761	0.00258815	0.19139	1.39776
K18327	0.00361108	0.00189316	0.0485391	1.90743
K10256	0.00361087	0.00137113	0.0618323	2.63349
K15627	0.00360185	0.00373717	0.906318	0.963791
K02427	0.0035977	0.000819981	3.32082e-05	4.38754
K14356	0.00359761	0.00102321	0.108641	3.51602
K04958	0.00359406	0.00137218	0.0823107	2.61924
K12815	0.00359203	0.00170746	0.0597456	2.10373
[truncated: 7,057 more rows]
[truncated: 2 more columns]

## Sheet: Bacteria
KEGG	AZ: mean rel. freq. (%)	Con: mean rel. freq. (%)	p-values (corrected)	foldchange
K10212	6.9172	0.441517	0.0313723	15.6669
K06147	2.85182	0.289176	0.00103079	9.86187
K02703	2.4752	0.262252	0.0148888	9.43827
K02314	1.66329	0.133129	0.0013235	12.4938
K05378	1.57661	0.0753312	0.0147191	20.929
K04043	1.43126	0.455999	0.0627055	3.13873
K03699	1.28648	0.0723549	6.58244e-05	17.7802
K04077	1.24204	0.486199	0.180497	2.5546
K07399	1.22713	0.0825593	0.000593693	14.8636
K03076	1.13284	1.6225	0.0436073	0.698208
K02886	1.09651	0.643777	0.0203388	1.70324
K03798	0.998846	0.227707	0.0127458	4.38655
K02704	0.911588	0.0504237	0.000536589	18.0785
K03695	0.896495	0.274736	0.0250938	3.26311
K02355	0.887145	1.36398	0.0159856	0.650407
K01601	0.858111	0.0994031	0.00440988	8.63264
K02705	0.856509	0.0594911	0.00241655	14.3973
K02335	0.825564	0.186682	0.00705696	4.4223
K00548	0.800018	0.285104	0.000371189	2.80605
K02946	0.791598	0.419578	0.0404634	1.88666
K06207	0.791426	0.520611	0.0114245	1.52019
K03696	0.78542	0.116883	0.0142638	6.71968
K03737	0.740066	0.0935008	0.00341413	7.91508
K03106	0.647805	0.1764	0.0126492	3.67237
K00958	0.642799	0.0240475	0.0121578	26.7304
K03046	0.618754	0.987717	0.00204421	0.626448
K03702	0.609721	0.507409	0.178715	1.20164
K03723	0.607779	0.387239	0.00615459	1.56952
K03701	0.596604	1.22744	0.00447586	0.486057
K03168	0.583269	0.197363	0.00690649	2.95531
K07456	0.568998	0.0296591	0.0133803	19.1846
K04771	0.556264	0.122107	0.0243756	4.55554
K00012	0.555149	0.0595942	0.00248799	9.3155
K00962	0.5364	0.668268	0.135539	0.802672
K01007	0.51041	0.53056	0.727005	0.962021
K02096	0.509406	0.0275288	0.00274798	18.5045
K07267	0.50765	0.055638	0.0439599	9.12416
K02519	0.489875	0.466998	0.65454	1.04899
K00383	0.481493	0.0459003	0.00896191	10.49
K01915	0.478831	0.199496	0.00521489	2.40021
K02652	0.46339	0.104708	0.00476853	4.42553
K01955	0.449666	0.413872	0.215775	1.08649
K14441	0.446533	0.0983926	0.000294958	4.53828
K08738	0.441615	1.8077	0.000309715	0.244296
K04079	0.43742	0.0540413	0.0138496	8.09417
K02358	0.406437	0.774407	0.0018037	0.524836
K03665	0.400238	0.0434937	0.0272698	9.2022
K03086	0.396184	0.158167	0.000598111	2.50484
K03657	0.393332	0.68611	0.00258845	0.573279
K03070	0.384423	0.303508	0.0441973	1.2666
K01495	0.384407	0.0582014	0.0937366	6.60477
K02706	0.383802	0.0194434	0.0104678	19.7394
K00602	0.383031	0.0489122	0.00129741	7.83099
K00053	0.382425	0.0834827	0.00518651	4.58089
K01876	0.377754	0.113981	0.00194933	3.31419
K01951	0.372355	0.0716614	0.000945722	5.19603
K04759	0.368181	0.0326031	0.00421479	11.2928
K11294	0.367212	0.0400051	1.53768e-06	9.17914
K01866	0.354919	0.0781634	0.00497697	4.54073
K09014	0.352686	0.0838294	0.000111746	4.20718
K05592	0.352335	0.495031	0.438032	0.711742
K01179	0.343294	0.848996	0.0285825	0.404352
K03043	0.328757	0.693645	0.0209303	0.473955
K02337	0.326765	0.457505	0.0657993	0.714232
K05579	0.316766	0.012937	0.000593632	24.4853
K12573	0.312904	0.176112	0.00600436	1.77673
K01881	0.308577	0.0600444	0.00146778	5.13916
K07277	0.299583	0.792711	0.000850713	0.377922
K04752	0.298839	0.0380474	0.0214743	7.85437
K01130	0.297434	0.0681755	0.000321408	4.36276
K00830	0.290643	0.0348445	0.00223068	8.34113
K02293	0.28823	0.0120435	0.000948216	23.9323
K17677	0.286044	0.0747431	0.0086271	3.82702
K01652	0.281292	0.505801	0.000750512	0.556131
K02469	0.279711	0.65189	0.000538638	0.429077
K02014	0.279481	1.95159	6.02843e-06	0.143207
K03977	0.278333	0.0626225	9.47643e-05	4.44462
K00228	0.276403	0.0453758	0.0015445	6.09143
K11927	0.275145	0.377879	0.46993	0.72813
K03654	0.272808	0.310868	0.285431	0.877568
K00088	0.25856	0.224516	0.10808	1.15164
K02040	0.252742	0.104733	0.107644	2.4132
K02945	0.249496	0.323213	0.00201251	0.771924
K05575	0.245179	0.0195712	0.00627353	12.5275
K17108	0.245079	0.0138071	0.00192928	17.7502
K00514	0.243026	0.0138328	0.005183	17.5689
K00284	0.242862	0.0323131	0.00425149	7.51588
K11959	0.242255	0.0219039	0.0102185	11.0599
K07769	0.239318	0.0125471	0.00226149	19.0736
K15726	0.236182	0.689244	0.00998645	0.342669
K03596	0.23528	0.405782	0.00137707	0.579818
K19031	0.234416	0.71975	0.0226177	0.325691
K01269	0.231266	0.123228	0.359854	1.87673
K06168	0.230925	0.090118	0.00683688	2.56248
K10231	0.230092	0.0132003	0.000334125	17.4309
K01682	0.22822	0.0920665	0.000249326	2.47886
K00688	0.22494	0.0378303	0.00662018	5.94603
K03320	0.223141	0.114232	0.0107119	1.9534
K01191	0.22289	0.0128931	0.00168213	17.2875
K01835	0.22117	0.0164108	0.0083792	13.4771
K01868	0.221084	0.484702	0.00418086	0.456125
K00700	0.21834	0.0430334	0.000987849	5.07374
K11996	0.218211	0.0142714	3.32215e-05	15.2901
K00367	0.217201	0.0123104	0.000822598	17.6438
K07282	0.21186	0.0693711	0.167652	3.05402
K02863	0.208286	0.744454	1.15308e-05	0.279784
K01265	0.206976	0.0458397	0.000368472	4.51522
K02689	0.205401	0.0884302	0.276059	2.32275
K03797	0.203839	0.3298	0.0131815	0.61807
K02471	0.201847	0.0185325	0.00256032	10.8915
K03724	0.194263	0.182119	0.595772	1.06668
K09118	0.189194	0.00724384	0.000932744	26.1179
K00615	0.18847	0.0820673	0.0134455	2.29652
K01256	0.18799	0.063586	0.000281618	2.95646
K01595	0.187147	0.0695231	0.0222099	2.69187
K01962	0.1844	0.0198776	0.000415038	9.27675
K02132	0.183984	0.6085	0.141387	0.302357
K01952	0.181653	0.17943	0.75821	1.01239
K01139	0.18136	0.042967	0.000356352	4.22091
K06158	0.177475	0.0627353	0.000550431	2.82895
K00265	0.175579	0.744773	0.0133035	0.235748
K01950	0.175212	0.0185378	0.00108126	9.45163
K00114	0.172599	0.289133	0.0034853	0.596951
K13735	0.171753	0.823565	0.0040819	0.208548
K19519	0.17063	0.387475	0.0472166	0.440365
K01874	0.169172	0.294387	5.85961e-05	0.574657
K00184	0.168731	0.649271	0.000418847	0.259878
K00556	0.167486	0.00799543	9.98772e-07	20.9477
K02864	0.167042	0.302446	0.00376416	0.552304
K13021	0.166729	2.16997	0.127991	0.0768345
K03296	0.162767	0.194561	0.138355	0.836586
K00464	0.161606	0.00896286	0.000566326	18.0306
K01990	0.160329	0.0437578	0.0287702	3.66401
K01414	0.158346	0.0445617	0.0256595	3.55341
K02470	0.156919	0.121027	0.0274303	1.29656
K09691	0.154295	0.0273918	3.82959e-05	5.6329
K01547	0.153697	0.0102413	0.00303697	15.0076
K00820	0.153506	0.220783	0.222624	0.695282
K02887	0.153425	0.159759	0.176585	0.960354
K00036	0.152314	0.0330683	0.00252159	4.60604
K07497	0.152158	0.0945821	0.0313276	1.60874
K02690	0.151161	0.052456	0.195046	2.88168
K02669	0.151006	0.0297574	0.00602756	5.07456
K01710	0.150776	0.0449604	0.00121454	3.35353
K01791	0.150156	0.0644778	0.00771395	2.3288
K00033	0.149873	0.0157142	0.00774656	9.53739
K07137	0.149081	0.0139189	0.00182256	10.7107
K02666	0.147667	0.0971366	0.0129893	1.5202
K00936	0.145131	0.160105	0.740514	0.906471
K01585	0.14463	0.0201793	0.000265296	7.16723
K08300	0.144308	0.201419	0.0906784	0.716458
K03704	0.142576	0.550368	0.0455207	0.259055
K01897	0.140994	0.120475	0.0904745	1.17033
K07568	0.138624	0.0217358	0.0034464	6.37766
K02274	0.136903	0.246296	0.0386104	0.555847
K01703	0.13541	0.0587535	0.0151764	2.30471
K02621	0.135129	0.584974	2.90787e-05	0.231001
K01534	0.134829	0.0472678	0.171355	2.85246
K00058	0.134715	0.0623606	0.048267	2.16025
K02906	0.134004	0.156858	0.103461	0.854303
K00239	0.133774	0.110953	0.206322	1.20567
K03147	0.133751	0.0189304	0.000658655	7.06542
K09690	0.132732	0.00686298	0.00955359	19.3402
K06860	0.131601	0.00702479	0.00227967	18.7338
K02112	0.131401	0.375419	0.000118758	0.35001
K01873	0.130463	0.125093	0.630677	1.04293
K00005	0.130206	0.155334	0.521556	0.838233
K00873	0.127435	0.0704307	0.0111149	1.80937
K00281	0.126496	0.108644	0.178438	1.16432
K01940	0.125993	0.0442987	0.00437228	2.84416
K05366	0.124394	0.160379	0.0167935	0.775623
K19076	0.122741	0.00569163	0.00038086	21.5651
K10407	0.122179	0.00291752	0.00213371	41.8776
K02011	0.12168	0.0254419	0.0277134	4.78267
K07315	0.1213	0.00654746	0.00850773	18.5262
K00278	0.120859	0.0753616	0.000242103	1.60373
K17839	0.119366	0.214178	0.155594	0.55732
K03403	0.117631	0.027613	6.54973e-05	4.25996
K07154	0.117292	0.0315643	0.00108013	3.71598
K00799	0.117107	0.103349	0.303421	1.13312
K00937	0.116915	0.0971009	0.158858	1.20406
K01006	0.116505	0.408689	0.00783206	0.28507
K02111	0.116099	0.456969	4.04981e-05	0.254062
K03547	0.115968	0.0056985	0.000355851	20.3506
K01802	0.115338	0.0241527	0.00245269	4.77539
K07190	0.11479	0.00638488	0.000837646	17.9784
K04567	0.113795	0.0465881	0.0107724	2.44258
K02884	0.113784	0.0510103	0.00545526	2.23061
K01870	0.113464	0.235582	0.0297387	0.481633
K17686	0.112634	0.122814	0.725067	0.91711
K09474	0.112373	0.00600712	0.00255201	18.7067
K02986	0.10924	0.129425	0.0404079	0.844043
K00341	0.10882	0.0692157	0.0173509	1.57219
K01738	0.108469	0.0197024	0.000936605	5.50539
K00524	0.10667	0.0114971	0.00121252	9.27798
K00971	0.10562	0.00772312	0.000376677	13.6758
K05356	0.104663	0.00650589	0.000653779	16.0874
K00525	0.104256	0.619115	0.00475922	0.168396
K06890	0.104255	0.0500749	0.0167913	2.08197
K02074	0.103631	0.00635459	0.0162995	16.3081
K00325	0.103458	0.0380353	0.0294524	2.72006
K01338	0.101328	0.396051	0.0008865	0.255847
K03527	0.101132	0.0229792	0.000627847	4.40104
K03569	0.100248	0.0272047	0.0309559	3.68494
K07478	0.0982966	0.0193194	0.00253993	5.08798
K13745	0.0981669	0.00462957	5.30193e-05	21.2043
K05808	0.0976467	0.0202835	0.116087	4.8141
K04066	0.0973076	0.0432124	0.02965	2.25185
K05349	0.096737	0.0262655	0.00614048	3.68305
K02931	0.096675	0.451314	7.05386e-06	0.214208
K06891	0.0963721	0.0294311	0.086422	3.2745
K02276	0.0934467	0.066819	0.0285113	1.3985
K01972	0.0922397	0.0546977	0.209201	1.68635
K02044	0.0918687	0.0146855	0.00137752	6.25572
K09836	0.0916813	0.00535253	0.00366702	17.1286
K14645	0.0910269	0.674442	0.0675505	0.134966
K00566	0.0908553	0.0351442	0.00799703	2.58522
K01711	0.0908187	0.173606	0.00267723	0.523131
K03088	0.0902666	0.211044	0.0600401	0.427715
K01736	0.0901896	0.0446103	0.0265897	2.02172
K02888	0.0901715	0.0972933	0.720431	0.926801
K01469	0.0889653	0.0376085	0.00170002	2.36557
K01768	0.0864496	0.0491471	0.19232	1.759
K03601	0.0853167	0.0119996	0.0112787	7.10997
K01845	0.0822319	0.0211389	0.00542895	3.89008
K01409	0.082169	0.0210695	0.006913	3.89991
K03040	0.0819246	0.348501	0.000265041	0.235077
K02234	0.0817624	0.0109767	0.0208588	7.44871
K02037	0.0808749	0.0660229	0.179624	1.22495
K03694	0.0808572	0.197635	0.000161429	0.409124
K04042	0.0803896	0.00793882	0.00241983	10.1261
K01662	0.080336	0.267558	0.0073477	0.300257
K19155	0.079578	0.00445649	0.00390343	17.8567
K01156	0.0788979	0.322105	0.0881053	0.244945
K07516	0.0786065	0.25637	0.0032649	0.306613
K01524	0.0782297	0.020511	0.00955092	3.81404
K01537	0.0776471	0.0154007	0.0145184	5.04181
K02492	0.0771884	0.016571	7.19167e-05	4.65803
K02049	0.0769798	0.01319	6.29154e-05	5.83622
K02377	0.0763694	0.659091	0.0728363	0.115871
K00382	0.075678	0.111532	0.0108571	0.678534
K00800	0.0753887	0.19407	0.00515613	0.388461
K05825	0.0749034	0.00479184	0.000159984	15.6315
K02982	0.0745371	0.254014	0.0049583	0.293437
K15738	0.0738606	0.0308296	0.00543953	2.39577
K04564	0.0738192	0.213728	0.0437624	0.345389
K00134	0.0732609	0.0584789	0.0856505	1.25278
K02992	0.0732396	0.0604179	0.140272	1.21222
K06027	0.0721366	0.0207122	0.257445	3.4828
K02563	0.0708496	0.00449421	0.00274853	15.7646
K00274	0.0704301	0.00438943	0.00331268	16.0454
K08963	0.070312	0.00789548	4.03291e-05	8.90535
K01885	0.0702658	0.0604915	0.247616	1.16158
K13799	0.0693778	0.00267409	0.0178455	25.9445
K11749	0.0690544	0.0458732	0.242417	1.50533
K08715	0.0677773	0.00279078	0.0020578	24.2861
K07093	0.0673845	0.0384958	0.00837744	1.75044
K14407	0.0672722	0.00308069	0.00273579	21.8367
K07404	0.0671235	0.0883655	0.299368	0.759612
K00366	0.0667378	0.00318359	0.013471	20.9631
K02600	0.0662025	0.167242	0.0530354	0.395848
K01637	0.0658831	0.922252	0.193579	0.0714373
K11952	0.0658784	0.00365609	0.0092984	18.0188
K02108	0.0657022	0.192842	0.00145087	0.340704
K00951	0.0643287	0.285583	0.000998166	0.225254
K01255	0.0641773	0.0231459	0.000323969	2.77273
K02874	0.0641359	0.21576	0.000106017	0.297255
K11950	0.0641091	0.00197282	0.0149602	32.4961
K04037	0.0637164	0.00256941	0.000253369	24.7981
K01153	0.0631777	0.202795	0.0280385	0.311535
K02622	0.0630922	0.290022	0.00343288	0.217543
K02967	0.0629892	0.195301	0.0012655	0.322524
K02933	0.0627713	0.193083	0.00156703	0.3251
K01872	0.0622776	0.295594	0.0102721	0.210686
K11601	0.0620742	0.00325736	4.67743e-05	19.0566
K00164	0.0618469	0.242266	0.000126819	0.255285
K00248	0.0616895	0.161437	7.75471e-06	0.382128
K08884	0.0616262	0.112709	0.00972909	0.54677
K02488	0.0607265	0.0443047	0.00390594	1.37066
K01890	0.0604687	0.178862	0.00246627	0.338074
K07182	0.0602632	0.2764	0.0646275	0.218029
K02434	0.0600562	0.0981579	0.0793035	0.611833
K01689	0.0595607	0.200012	0.0950549	0.297786
K01696	0.0595337	0.0684453	0.0886043	0.8698
K02495	0.0595008	0.0430123	0.0754015	1.38334
K01533	0.0589796	0.15684	0.0453194	0.37605
K01687	0.0589383	0.186286	0.00425089	0.316386
K00257	0.0579812	0.200881	0.00422947	0.288635
K05577	0.0578094	0.0059855	0.0122854	9.65825
K01895	0.0576477	0.11147	0.00326143	0.517157
K03686	0.0574258	0.0568494	0.9808	1.01014
K16150	0.0573403	0.00420831	0.0015369	13.6255
K01889	0.057313	0.0232948	0.000435054	2.46033
K03406	0.0569363	0.161756	0.0585459	0.35199
K02030	0.0568947	0.0146355	4.47244e-05	3.88745
K02988	0.0567164	0.146952	0.00174712	0.385952
K01251	0.0563952	0.127024	5.5732e-05	0.443972
K02051	0.0562101	0.113397	0.0441726	0.495693
K04035	0.0553423	0.0092644	0.0248052	5.97365
K01999	0.0548653	0.136599	0.0101836	0.401653
K02871	0.0547716	0.184743	0.000316903	0.296475
K01673	0.0539317	0.063457	0.635629	0.849894
K08903	0.0538423	0.00204756	0.008405	26.2959
K09778	0.0538035	0.0116801	0.0382748	4.60641
K13926	0.0532836	0.00309945	0.00360853	17.1913
K11781	0.0529625	0.00426925	0.0452993	12.4056
K00138	0.0517392	0.13524	0.0289822	0.382573
K06180	0.0516742	0.0207148	0.0207561	2.49456
K06901	0.0514159	0.0102865	0.00641093	4.99837
K03312	0.0513436	0.00113671	0.00561327	45.1685
K02224	0.0511184	0.00370679	0.024878	13.7905
K00790	0.0509362	0.0376361	0.16823	1.35338
K15862	0.0506481	0.294923	2.13991e-05	0.171733
K00099	0.0500793	0.00546314	0.00488017	9.16676
K15285	0.0498413	0.460735	0.0743406	0.108178
K03407	0.0495338	0.26935	0.0180147	0.183901
K02650	0.0495249	0.0493799	0.995382	1.00294
K02438	0.0491735	0.0128109	0.0057474	3.83841
K02035	0.0491523	0.077491	0.0160515	0.634297
K03495	0.0489701	0.0746022	0.0305558	0.656416
K02093	0.0488366	0.0184635	0.325497	2.64504
K03564	0.0481796	0.0213881	0.0437185	2.25264
K07222	0.0479092	0.00707222	0.0203449	6.77429
K02406	0.0477307	0.163626	0.0163665	0.291706
K00703	0.0476288	0.00671466	0.000416912	7.09325
K01937	0.0476255	0.116306	0.000595555	0.409485
K00100	0.0472974	0.104229	0.0318105	0.453784
K00786	0.0472556	0.284563	0.0440502	0.166064
K02990	0.047017	0.157023	0.00763003	0.299427
K00788	0.0470108	0.00524243	0.000308417	8.96738
K00620	0.0469806	0.0118443	0.000296211	3.96652
K03529	0.0468443	0.0678002	0.00435677	0.690917
K00600	0.0463891	0.0935809	0.000755206	0.495712
K00616	0.0462139	0.0342397	0.0783671	1.34972
K03087	0.0460801	0.00954228	0.0915717	4.82905
K15633	0.0459708	0.139176	0.0981198	0.330308
K04103	0.0457175	0.103322	0.0212842	0.442477
K16397	0.0455714	0.00401955	2.46068e-05	11.3374
K00639	0.0455542	0.115487	0.00126961	0.394452
K02529	0.0455083	0.194184	0.0756036	0.234357
K18223	0.0453765	0.0287788	0.470479	1.57673
K01494	0.0443894	0.0245235	0.0192873	1.81008
K03074	0.044385	0.0140524	0.0113891	3.15854
K02004	0.0441576	0.0848756	0.0539409	0.520262
K01681	0.0434428	0.1508	0.000511312	0.288083
K03553	0.0430624	0.0484344	0.195757	0.889088
K01893	0.0430365	0.180633	4.65397e-05	0.238254
K00927	0.0427363	0.0356235	0.0117614	1.19966
K07147	0.0427293	0.210266	0.0180483	0.203216
K01649	0.0426738	0.196672	0.000520322	0.21698
K01406	0.0426388	0.150128	0.00869781	0.284017
K00259	0.0420489	0.0423627	0.966212	0.992593
K01887	0.0413953	0.0688518	0.0440764	0.601223
K03969	0.0410259	0.00566211	0.000156017	7.24569
K09022	0.0409957	0.429175	0.0106905	0.0955223
K07263	0.0408612	0.174175	0.010581	0.234599
K09983	0.040781	0.00468961	0.00986913	8.69604
K02954	0.0400829	0.00336783	3.52271e-06	11.9017
K00948	0.0399092	0.0757122	0.0129323	0.527117
K08282	0.0396893	0.0107904	0.0599818	3.67821
K00412	0.0396612	0.102658	0.000669662	0.386341
K03885	0.0394178	0.0910073	0.00828767	0.433128
K03531	0.0393889	0.0423846	0.184485	0.929319
K02699	0.0393857	0.00252997	0.0632643	15.5676
K02694	0.039225	0.00247513	0.174344	15.8477
K00517	0.0388488	0.0424828	0.699284	0.91446
K00773	0.0385643	0.146499	0.00149404	0.26324
K00656	0.0380107	0.0966768	0.0381013	0.393173
K00384	0.0378885	0.0938175	0.00161148	0.403853
K07303	0.0377065	0.0934101	0.0026802	0.403667
K03286	0.037648	0.132794	0.00444924	0.283508
K10697	0.0375368	0.00414977	0.00325672	9.04551
K00681	0.0374683	0.0863562	0.00181634	0.433881
K12992	0.0374481	0.00104689	0.00685343	35.7709
K07668	0.0373096	0.191302	0.0352848	0.19503
K03555	0.0372268	0.132635	5.95177e-05	0.280671
K00336	0.037223	0.132504	0.000258116	0.280919
K10680	0.0368709	0.0658772	0.011817	0.559691
K00436	0.0365584	0.00133192	0.00417158	27.4478
K01322	0.0362181	0.124379	0.000469118	0.291191
K00218	0.0360917	0.00184197	0.00339312	19.5941
K02601	0.0360003	0.090518	0.00157109	0.397714
K01621	0.0359974	0.00361846	0.00384649	9.94825
K03980	0.0358694	0.052044	0.220247	0.689212
K03545	0.0358234	0.11649	1.31884e-05	0.307524
K03089	0.0356806	0.0618743	0.0454337	0.576662
K03628	0.0356534	0.165459	0.00143346	0.215482
K17081	0.0355044	0.00199705	0.00412728	17.7784
K05837	0.0350428	0.00230153	0.0075143	15.2259
K03768	0.034947	0.0216212	0.514439	1.61633
K12524	0.0348755	0.129567	0.000860893	0.26917
K01939	0.0348334	0.104155	0.00186638	0.334437
K02878	0.03458	0.051915	0.0186175	0.666088
K01847	0.034117	0.162232	0.00108289	0.210298
K09458	0.0341131	0.0985878	0.0125026	0.346017
K19032	0.0338293	0.00154391	0.00500198	21.9114
K03750	0.0334262	0.0179958	0.0213299	1.85744
K02551	0.0333179	0.00267125	4.28099e-05	12.4728
K07175	0.033071	0.0320281	0.798796	1.03256
K08869	0.0327806	0.00345988	0.00162779	9.4745
K06169	0.0327504	0.00157485	0.00398456	20.7959
K01342	0.0326681	0.241033	0.060155	0.135534
K01883	0.0326635	0.0809155	0.0140961	0.403675
K01443	0.0325582	0.00857303	0.0108338	3.79775
K01755	0.0324983	0.106302	0.178569	0.305717
K03294	0.0322814	0.0970046	0.00818992	0.332782
K00123	0.0322537	0.0698964	0.000536711	0.46145
K12574	0.0318099	0.0221557	0.454298	1.43574
K12257	0.0317833	0.164204	0.0095977	0.19356
K03802	0.0317444	0.145084	0.00051664	0.2188
K03438	0.0317273	0.0341917	0.696975	0.927924
K05516	0.0316071	0.00926326	0.0104483	3.4121
K08301	0.0315589	0.0688736	0.00643389	0.458215
K01092	0.0312204	0.0248014	0.561672	1.25881
K07004	0.0311197	0.0512086	0.0509725	0.607705
K06872	0.0311037	0.00206157	0.00441269	15.0874
K03703	0.0309709	0.145772	0.00077369	0.212462
K00626	0.0308213	0.144057	5.5697e-05	0.213952
K02428	0.0307628	0.00428224	0.000976351	7.18381
K03544	0.0304321	0.125107	0.0265968	0.243249
K06907	0.0303352	0.0123129	0.25119	2.46368
K01733	0.0302104	0.0651774	0.00301512	0.46351
K02283	0.030008	0.233007	0.000267429	0.128786
K02313	0.0299131	0.107046	0.0108234	0.279441
K01142	0.0296976	0.0315424	0.477386	0.941513
K04487	0.0296694	0.0730271	0.0202323	0.406279
K01783	0.0296396	0.0142789	0.173555	2.07577
K02005	0.0294229	0.0668043	0.0397481	0.440435
K00370	0.0293946	0.140014	0.0773162	0.209941
K03217	0.0293268	0.0665303	0.0466228	0.440804
K02055	0.0293127	0.0353971	0.364229	0.828112
K02036	0.0292905	0.0224586	0.102118	1.3042
K00423	0.0292786	0.0415641	0.0200588	0.704419
K11525	0.0290966	0.0084416	0.189565	3.44682
K04040	0.0290622	0.00377497	0.000644847	7.69866
K01903	0.0290532	0.0954825	0.00906222	0.304278
K07978	0.0289678	0.000504935	0.01451	57.3693
K09181	0.028818	0.0219151	0.0901747	1.31498
K09973	0.0286518	0.0598587	0.0495049	0.478658
K11717	0.0285282	0.0880725	0.000112468	0.323917
K00666	0.0284824	0.18243	0.0115949	0.156128
K02970	0.0284692	0.0805859	0.0216542	0.353277
K09919	0.0282718	0.0168509	0.00260307	1.67776
K14393	0.0281915	0.061285	0.0430063	0.460006
K02067	0.0281611	0.00680435	0.0835206	4.13869
K03655	0.0281591	0.148918	4.42786e-06	0.189091
K05385	0.0280764	0.00997691	0.282879	2.81414
K00404	0.0280329	0.11957	5.69919e-05	0.234448
K00380	0.0279735	0.0160571	0.0372157	1.74213
K02836	0.0277701	0.0350865	0.0169187	0.791473
K01448	0.0276769	0.0477889	0.098855	0.57915
K12368	0.0276162	0.0101576	0.0429744	2.71877
K01754	0.0273866	0.158222	0.0679123	0.17309
K00973	0.0273558	0.0562312	0.0130911	0.486489
K00928	0.0273196	0.0962522	0.000320037	0.283834
K07305	0.0269496	0.0110374	0.00277083	2.44165
K02357	0.0269207	0.0987655	0.000283111	0.272572
K07814	0.026828	0.01725	0.00976515	1.55525
K02012	0.0266951	0.00924092	0.275929	2.88879
K02939	0.0265277	0.0573907	0.00569468	0.46223
K10960	0.0263372	0.011183	0.067075	2.35512
K01428	0.0262299	0.00944516	0.0596868	2.77707
K00163	0.026211	0.0523686	0.0185191	0.50051
K02520	0.0256331	0.0518963	0.00188525	0.493929
K01626	0.0254412	0.0421011	0.00234235	0.60429
K04083	0.0253644	0.00774683	0.00326086	3.27417
K07481	0.0253635	0.00179836	1.69926e-06	14.1037
K01961	0.0251006	0.0805123	0.000166531	0.311761
K02899	0.0250823	0.0740033	3.97509e-05	0.338935
K01589	0.0250784	0.045901	0.00950881	0.546359
K06020	0.0250768	0.115508	4.13585e-06	0.2171
K00818	0.0249046	0.0197555	0.618282	1.26064
K03568	0.0247791	0.034877	0.103085	0.71047
K09822	0.0247288	0.135619	0.0395513	0.18234
K08603	0.0245366	0.0100871	0.173927	2.43247
K00029	0.0244138	0.168582	0.000734724	0.144819
K00930	0.0244124	0.0108413	0.00330466	2.2518
K10255	0.024213	0.00443263	0.00236219	5.46245
K00789	0.0239616	0.0460337	0.00124896	0.520523
K02115	0.0239587	0.0743199	3.33144e-05	0.322373
K06213	0.0239215	0.0255099	0.585778	0.937735
K01091	0.0238668	0.028331	0.582355	0.842424
K00507	0.023825	0.0584075	0.0167276	0.407909
K02692	0.0237623	0.00860952	0.235498	2.76
K00764	0.0234547	0.11663	2.81919e-05	0.201104
K03640	0.0234054	0.0689468	0.0132256	0.33947
K01772	0.0233828	0.0347806	0.102708	0.672296
K01647	0.0232387	0.124392	0.0027978	0.186819
K02409	0.0232376	0.134549	0.0181718	0.172708
K01908	0.0231229	0.0451358	0.00589957	0.512296
K06214	0.0230633	0.0690457	0.08679	0.33403
K06048	0.0227017	0.051189	0.0179605	0.443487
K18138	0.0226408	0.0335671	0.0537163	0.674495
K02031	0.0225505	0.0713934	0.000596214	0.315863
K04763	0.0225323	0.0738442	0.000534657	0.305133
K00648	0.0224823	0.0563149	0.0284313	0.399225
K01778	0.0224796	0.018759	0.701896	1.19834
K04090	0.0224365	0.136918	0.0012348	0.163869
K00031	0.0221957	0.201282	0.00134047	0.110272
K10408	0.0221496	0.0129309	0.105115	1.71293
K05973	0.0219788	0.040176	0.126379	0.547061
K06941	0.0218806	0.0448313	0.0308723	0.488064
K08483	0.0217895	0.058497	0.00261876	0.372488
K07793	0.0217699	0.0730014	4.83348e-05	0.298213
K01624	0.0216657	0.041339	0.0787138	0.524098
K03782	0.0215823	0.133894	4.98552e-06	0.161189
K06942	0.0215127	0.0409366	0.016235	0.525513
K01478	0.0214015	0.116162	0.0194574	0.184238
K06966	0.02127	0.0574322	0.140615	0.370349
K07124	0.0211349	0.00448484	0.00749399	4.71252
K00940	0.0210245	0.0310388	0.00182727	0.677362
K01465	0.021021	0.0706399	0.0404372	0.297579
K01695	0.0209618	0.00573497	0.00264066	3.65508
K01176	0.0208553	0.00538652	0.00848607	3.87176
K10206	0.0207588	0.0052454	0.0617989	3.95752
K01358	0.0207378	0.0362768	0.0239737	0.571654
K02275	0.0207017	0.0386098	0.000731395	0.536176
K03924	0.0205673	0.0918902	0.000142026	0.223825
K00554	0.020514	0.0336289	0.150152	0.61001
K03549	0.0204555	0.160546	0.00646606	0.127412
K03466	0.0203724	0.0980557	0.00025591	0.207763
K01714	0.020342	0.0485297	0.00787566	0.419166
K01907	0.0203409	0.0979416	0.0901093	0.207683
K05515	0.0203323	0.0455378	0.0311698	0.446492
K01756	0.0203039	0.034157	0.00866929	0.594428
K02356	0.0201046	0.0295171	0.154413	0.681115
K03820	0.0200783	0.0245205	0.290307	0.818838
K02556	0.0200218	0.123357	0.00497103	0.162308
K01181	0.0198866	0.00688234	0.214489	2.88951
K07037	0.019795	0.00349885	0.224981	5.65757
K06041	0.0197738	0.013432	0.0276298	1.47214
K09847	0.0196055	0.00221582	0.241947	8.84794
K06825	0.0195579	0.0117829	0.290743	1.65985
K03979	0.0194647	0.0453643	0.000335903	0.429077
K07090	0.0193964	0.0477088	0.0142461	0.406557
K12063	0.0193763	0.051574	0.0251426	0.375698
K01584	0.0193733	0.0295527	0.0330512	0.655549
K03325	0.019337	0.00793395	0.00886843	2.43724
K05794	0.0192967	0.0282113	0.261288	0.684007
K02635	0.0191238	0.0129493	0.311952	1.47682
K01923	0.0190703	0.0556081	0.0070609	0.34294
K02867	0.0189548	0.0275741	0.0745112	0.687413
K17321	0.0188203	0.00758169	0.163423	2.48233
K08304	0.0187601	0.0543192	0.0348223	0.345367
K07659	0.0186395	0.00463909	0.0178258	4.01793
K13589	0.0185848	0.0361419	0.160011	0.514219
K13924	0.0185732	0.0342585	0.0600156	0.542148
K02392	0.0184906	0.247363	0.0408824	0.0747507
K03621	0.0183161	0.0475145	0.0072933	0.385484
K02483	0.018264	0.0512526	0.0406191	0.356354
K03641	0.0182129	0.0540566	0.0225797	0.336923
K03741	0.0181988	0.0563825	0.150096	0.322775
K03520	0.0179549	0.0243462	0.115497	0.73748
K02897	0.0179436	0.0595261	0.00606039	0.301441
K13590	0.0177973	0.0549694	0.0287836	0.323767
K03072	0.0176547	0.0508524	0.00886853	0.347175
K00694	0.0174949	0.0135586	0.245535	1.29032
K00966	0.0174336	0.00486612	0.0788918	3.58265
K02065	0.0173852	0.0156358	0.674385	1.11188
K00812	0.0173174	0.044164	0.0035958	0.392115
K01259	0.0172379	0.0161884	0.785845	1.06483
K02835	0.0172375	0.0126596	0.15816	1.36162
K01758	0.0171146	0.00194622	0.00643514	8.79379
K00208	0.0171076	0.0198182	0.141891	0.863229
K01447	0.0170887	0.116285	7.57578e-05	0.146955
K02575	0.0169937	0.0668401	0.00584946	0.254244
K01810	0.0169689	0.0836694	0.0666186	0.202809
K07126	0.0168698	0.0418479	0.00251985	0.403121
K00335	0.0168329	0.046557	5.46457e-05	0.361556
K01784	0.016722	0.0387516	0.0210727	0.431519
K01788	0.0164366	0.000807639	0.164423	20.3514
K18929	0.0163785	0.0235386	0.0380119	0.695814
K02390	0.0162853	0.0488656	0.178607	0.333267
K04080	0.016107	0.0479252	2.73646e-05	0.336086
K00059	0.0160514	0.0369289	0.00134765	0.434657
K14986	0.0160405	0.0162342	0.873787	0.98807
K07266	0.0160187	0.0551215	0.00362861	0.290608
K03386	0.0159698	0.0419867	0.00229406	0.380355
K08309	0.0159554	0.0571174	0.00373196	0.279344
K01953	0.0158556	0.191677	0.0786324	0.0827207
K03770	0.0157739	0.0315081	0.00174031	0.500629
K07239	0.0157694	0.161345	0.000330644	0.0977371
K07019	0.0157046	0.0625674	0.0511865	0.251003
K02290	0.0155836	0.00597171	0.281274	2.60957
K02095	0.0155629	0.000486106	0.00440446	32.0154
K02027	0.0155588	0.0239373	0.146568	0.64998
K04094	0.0155281	0.0135782	0.591331	1.14361
K01262	0.0155202	0.058922	0.00573774	0.263403
K03561	0.0155031	0.0453272	0.000150015	0.342027
K00344	0.0154784	0.0213177	0.143016	0.726079
K12600	0.0153173	0.0201999	0.275537	0.758284
K12541	0.015254	0.06199	7.88418e-05	0.246071
K01869	0.0152437	0.18572	0.00109506	0.0820791
K03500	0.015207	0.030911	0.0123013	0.49196
K04744	0.0152026	0.0451868	0.0167972	0.336438
K00381	0.0151616	0.068849	0.00050978	0.220215
K02400	0.0151283	0.0858362	0.00249615	0.176246
K00013	0.0151275	0.0282435	0.0255463	0.535611
K01886	0.0150456	0.0383877	0.0397977	0.391937
K01586	0.0150346	0.01951	0.312801	0.77061
K00931	0.0149515	0.0524021	0.0020686	0.285322
K01638	0.0149126	0.113681	0.00577183	0.131179
K00605	0.014887	0.0394671	0.0135918	0.377201
K07552	0.0148596	0.0102839	0.0720832	1.44494
K08303	0.014838	0.0556241	0.00287844	0.266755
K07787	0.0148353	0.0158015	0.784587	0.938853
K07062	0.0148264	0.00335759	0.00110476	4.41578
K00658	0.0148184	0.0287231	0.00567912	0.515906
K07712	0.0148173	0.0519636	0.018603	0.285147
K02338	0.0147555	0.0241379	0.000267048	0.611298
K00275	0.0147366	0.00663213	0.01188	2.22201
K11085	0.0147318	0.0296463	0.02152	0.496918
K01916	0.0147261	0.0161575	0.671494	0.911406
K00826	0.0147214	0.0444267	0.00101011	0.331365
K00609	0.0146323	0.0510303	0.00421333	0.286738
K03821	0.0145672	0.172277	0.0118397	0.084557
K01775	0.0144855	0.0410422	0.000488833	0.352941
K03590	0.0144661	0.0199814	0.021167	0.723979
K18902	0.0144627	0.041319	0.019372	0.350024
K07180	0.0144334	0.128072	0.0639893	0.112698
K03092	0.0143831	0.0632402	0.00205757	0.227437
K18661	0.0143308	0.0378915	0.050864	0.378206
K07782	0.0142766	0.00893052	0.242461	1.59863
K02913	0.0142497	0.0349001	0.0779841	0.4083
K00285	0.0142332	0.0260409	0.000113957	0.546573
K03631	0.0142011	0.0180492	0.311986	0.786797
K09985	0.0141917	0.0234504	0.193062	0.605179
K15987	0.0141728	0.119918	0.00189202	0.118188
K04485	0.0140928	0.0255129	0.00614768	0.552379
K07071	0.0140666	0.00366508	0.112622	3.83801
K07447	0.0140236	0.01286	0.591019	1.09048
K00975	0.0139882	0.0509735	0.101712	0.274422
K03587	0.0138113	0.0339621	0.00231825	0.406669
K00010	0.0137851	0.0157143	0.706762	0.877235
K00333	0.0137581	0.0480797	0.000703464	0.286152
K02994	0.0137241	0.0145765	0.631634	0.941522
K02402	0.0136471	0.0710522	0.00090223	0.192072
K03526	0.013636	0.0317141	0.010686	0.429965
K02879	0.0136244	0.0336085	0.0077815	0.405384
K06139	0.0136242	0.0195564	0.0822857	0.696662
K07304	0.0135882	0.0276851	0.0138098	0.490814
K06911	0.0135799	0.0725803	0.0417004	0.187102
K07736	0.0135768	0.0423664	0.0376956	0.320462
K13541	0.0135166	0.00119636	0.000183396	11.2981
K01609	0.0135039	0.00552717	0.249567	2.44318
K03644	0.0134667	0.0490892	0.000556255	0.274331
K06178	0.013461	0.039384	0.0221283	0.341788
K01992	0.0134532	0.0434706	0.00164705	0.309478
K17725	0.0133314	0.00162596	0.00342688	8.19911
K02487	0.0132797	0.00664161	0.294784	1.99948
K00647	0.0132673	0.0701338	0.000614039	0.189172
K13586	0.0132419	0.0167935	0.402988	0.788516
K00311	0.0132368	0.0463362	0.00263216	0.285669
K00108	0.013232	0.102747	0.000943497	0.128782
K02433	0.0132272	0.0589756	0.000296543	0.224283
K01692	0.0131582	0.0442126	8.36935e-05	0.297611
K03629	0.0130934	0.00608634	0.32068	2.15128
K15643	0.0130578	0.000270003	0.21061	48.3619
K06978	0.0130147	0.0127918	0.878589	1.01742
K00140	0.0129999	0.111496	0.00457358	0.116595
K00342	0.0129265	0.0474807	0.0236877	0.272247
K00135	0.0129108	0.0380383	0.0241175	0.339417
K00111	0.0128862	0.0118716	0.441554	1.08546
K00074	0.0128858	0.0180012	0.0282941	0.715831
K17760	0.0126977	0.0517861	0.00269224	0.245195
K03177	0.0126966	0.0544742	0.019252	0.233075
K03760	0.0126946	0.0513515	0.0016517	0.247211
K07283	0.0126898	0.060355	0.0625124	0.210252
K02926	0.012686	0.0567441	0.00346667	0.223565
K06045	0.0126733	0.0431639	0.0136882	0.293608
K02407	0.0126086	0.0465085	0.147152	0.271102
K03639	0.0125841	0.0386068	0.0082733	0.325955
K03215	0.0125697	0.0468922	0.000679468	0.268056
K03412	0.0124799	0.0401241	0.00278364	0.311032
K00425	0.0123928	0.0718022	0.0405457	0.172597
K02416	0.0123722	0.0916548	0.0118569	0.134987
K02968	0.0123721	0.0297219	0.000996157	0.416263
K01581	0.0123499	0.0543907	0.000106302	0.227059
K00128	0.0123378	0.0596466	4.27576e-06	0.206849
K01424	0.0122936	0.0179739	0.0969668	0.68397
K03593	0.0122834	0.0219987	0.018403	0.55837
K06162	0.0121999	0.01182	0.691121	1.03214
K02950	0.0121799	0.0448777	2.76094e-06	0.271403
K04039	0.0121431	0.0314731	0.028567	0.385826
K02523	0.0121391	0.0302421	0.00539603	0.401397
K00794	0.0121334	0.00272851	0.0291191	4.44689
K08602	0.0121277	0.0492651	0.0610717	0.246172
K00527	0.0120253	0.0456782	0.00911827	0.263261
K03575	0.0119627	0.0193712	0.168145	0.617551
K00371	0.011951	0.0968425	0.0812963	0.123406
K03307	0.0118985	0.0306992	0.220503	0.387582
K04088	0.0118926	0.0370356	0.00230366	0.321114
K06959	0.0118688	0.046387	0.00223197	0.255866
K07003	0.011844	0.0273456	0.0312486	0.433122
K01657	0.0118291	0.0437387	0.00024367	0.270449
K01420	0.0116984	0.0369165	0.00135756	0.316888
K10210	0.0116663	0.0028932	0.0196258	4.03233
K01875	0.011653	0.0378589	0.000637939	0.307802
K16079	0.011638	0.0251701	0.0134665	0.462374
K07390	0.0116328	0.0102903	0.762003	1.13047
K01697	0.0116271	0.0354525	0.16094	0.327964
K15408	0.0116106	0.0062415	0.0604298	1.86022
K02902	0.0115517	0.0492369	4.00989e-05	0.234615
K01737	0.0115439	0.0462519	0.00705842	0.249588
K05801	0.0115325	0.0595508	0.00972043	0.193659
K02038	0.0115157	0.0378268	0.10499	0.304433
K09769	0.0115124	0.0104438	0.723064	1.10231
K12071	0.0114733	0.0360394	0.003169	0.318355
K03431	0.0114272	0.0524841	0.000138391	0.217728
K03579	0.0114218	0.0460621	0.0108081	0.247965
K13993	0.011418	0.00839	0.223834	1.36091
K01991	0.0112686	0.0205025	0.0081701	0.54962
K00133	0.0112625	0.0353734	0.000253446	0.31839
K04044	0.0111601	0.0300018	0.000661407	0.37198
K01147	0.0111354	0.0157379	0.344412	0.707554
K00432	0.0110337	0.0288553	0.0822385	0.38238
K07114	0.0110121	0.0320984	0.0123172	0.343073
K00324	0.0110054	0.0309952	0.00997638	0.355068
K03218	0.0109915	0.0113137	0.926217	0.971523
K02284	0.0109909	0.00457419	0.308705	2.40281
K02198	0.0109652	0.0290848	0.0126218	0.377009
K00939	0.0109526	0.0235426	0.00313405	0.465226
K01354	0.0109443	0.0272011	0.000358084	0.402347
K02956	0.0109435	0.0225136	0.00994202	0.486085
K03688	0.0109272	0.0290286	0.000153705	0.376428
K14330	0.0108827	0.0034021	0.20197	3.19881
K07636	0.0108572	0.024973	0.0535611	0.434756
K11329	0.0108267	0.00112694	0.0316075	9.60719
K03442	0.0108211	0.00509882	0.067969	2.12227
K00241	0.0107972	0.00774084	0.507821	1.39483
K02660	0.0107384	0.00287926	0.2728	3.72956
K01676	0.0107172	0.0251449	0.00449229	0.426218
K03762	0.0107154	0.0358442	0.136001	0.298944
K03667	0.0106809	0.0332245	0.0387666	0.321478
K02453	0.010674	0.0168654	0.0222984	0.63289
K01840	0.0105962	0.0312714	2.07509e-05	0.338846
K02343	0.0105834	0.020414	0.00188028	0.518436
K02654	0.0105759	0.00246198	0.0300271	4.29571
K11754	0.0104923	0.0216522	0.0070223	0.484585
K03522	0.0104732	0.0351901	0.00124989	0.297618
K02948	0.010473	0.00765791	0.0688186	1.3676
K01698	0.0104619	0.0346135	0.00328895	0.30225
K00162	0.0104587	0.0395968	0.0369935	0.264129
K03637	0.0104502	0.0214277	0.0356241	0.487695
K00822	0.0103909	0.0349328	0.00170451	0.297455
K00627	0.0103836	0.0174985	0.00742581	0.5934
K16048	0.0103531	0.00121396	0.00847576	8.5284
K03530	0.0103061	0.0363412	5.4707e-06	0.283592
K02952	0.0102931	0.0106875	0.738112	0.963096
K00970	0.0102886	0.0227173	0.0201585	0.452898
K01187	0.0102849	0.0338407	0.000812655	0.303921
K02396	0.0102747	0.0097944	0.866924	1.04904
K04072	0.0102584	0.00393184	0.252122	2.60906
K02860	0.0102569	0.00686899	0.213662	1.49321
K18989	0.0102164	0.0657857	1.85611e-05	0.155297
K07657	0.0101685	0.0182832	0.00711168	0.556164
K06923	0.0101503	0.0272871	0.0187991	0.371982
K14447	0.0101313	0.0445957	0.000506983	0.227182
K01965	0.0101173	0.183219	0.0364972	0.0552193
K03727	0.0100705	0.000734514	0.0052634	13.7105
K02056	0.0100285	0.0281647	0.0484242	0.356065
K01963	0.00997581	0.00806193	0.584302	1.2374
K17675	0.00996537	0.0529936	0.0103856	0.188048
K00982	0.0099624	0.0299095	0.0026983	0.333085
K02010	0.0099307	0.0111121	0.817165	0.893684
K04078	0.00991799	0.0227496	0.0423829	0.435964
K09710	0.00990458	0.00480631	0.0136143	2.06074
K00759	0.00986906	0.00928714	0.841695	1.06266
K00640	0.00986737	0.0200564	0.00894836	0.49198
K02518	0.00981634	0.0229935	0.0169336	0.426919
K00090	0.0098105	0.0276145	0.0346394	0.355266
K17307	0.009801	0.0093809	0.926752	1.04478
K07259	0.00978194	0.0169785	0.11701	0.576135
K07496	0.00976353	0.0119504	0.19201	0.817008
K09942	0.0097275	0.00262159	0.175115	3.71054
K06177	0.00971179	0.0403087	0.00186659	0.240935
K03185	0.00970284	0.00920156	0.775912	1.05448
K04047	0.00969827	0.0143005	0.0562832	0.678177
K03572	0.00966233	0.0316312	0.00270207	0.305469
K00721	0.00965053	0.0314187	0.00182789	0.307159
K00331	0.00957453	0.0302829	0.000237861	0.31617
K01902	0.0095617	0.0287554	0.000144788	0.332518
K15576	0.00955948	0.0189974	0.00395738	0.503198
K03738	0.00952675	0.0320181	0.00634745	0.297543
K01879	0.00946375	0.0351475	0.00792723	0.269258
K07462	0.00945166	0.0476503	0.0672037	0.198355
K01278	0.00944803	0.0282157	0.108672	0.334851
K06189	0.0094434	0.0195308	0.0108421	0.483514
K00643	0.00944193	0.039035	0.00066835	0.241884
K03799	0.00943429	0.0260763	0.012771	0.361796
K01867	0.00942107	0.0159262	0.0328864	0.591547
K03455	0.0093807	0.0196853	0.0190327	0.476533
K10439	0.00936953	0.0266941	0.0647076	0.350996
K01012	0.00935776	0.0258456	0.0223048	0.362064
K03182	0.00934011	0.039033	0.00530791	0.239287
K12567	0.00930151	0.00446319	0.000267633	2.08405
K01956	0.0092546	0.0183688	0.0123981	0.503823
K06945	0.00916026	0.000701452	0.240305	13.059
K00865	0.00914607	0.0146505	0.185079	0.624284
K10615	0.00913762	0.0870544	0.0119818	0.104964
K07007	0.00909018	0.0270287	0.0276469	0.336315
K11690	0.00908135	0.011682	0.236634	0.777378
K13893	0.00906936	0.0219519	0.0429763	0.413147
K16011	0.00893846	0.0276701	0.00230291	0.323037
K04257	0.0089087	0.0251767	0.0415628	0.353847
K03671	0.00890261	0.0339548	0.00120689	0.26219
K08676	0.00888697	0.0103579	0.520691	0.857988
K00560	0.00888119	0.0456529	3.97084e-05	0.194537
K02693	0.00887437	0.0016995	0.14834	5.22176
K08720	0.00885801	0.0375238	0.188764	0.236064
K10819	0.00884278	0.00997774	0.727763	0.886251
K01271	0.00883944	0.00835119	0.730678	1.05846
K06883	0.00883929	0.00348402	0.237284	2.53709
K12340	0.00883087	0.0159682	0.0101411	0.55303
K00457	0.0088279	0.051246	0.021475	0.172265
K00266	0.00882697	0.0403493	0.0201738	0.218764
K00392	0.00881357	0.00268654	0.161234	3.28064
K03183	0.00879385	0.00571884	0.0372401	1.5377
K00263	0.0087857	0.0106485	0.573411	0.825063
K00797	0.00877465	0.0108981	0.110096	0.805153
K00955	0.0087596	0.0162741	0.0112051	0.538254
K01126	0.00874454	0.00342856	0.0217459	2.5505
K13628	0.00874348	0.00578598	0.425949	1.51115
K00924	0.00872326	0.0390268	0.0341057	0.22352
K03742	0.00871593	0.00597044	0.182253	1.45985
K19360	0.00866802	0.00113796	0.00778406	7.61716
K06023	0.00865709	0.0569014	0.0340757	0.152142
K03669	0.00862548	0.0112294	0.0131702	0.768118
K01749	0.00862076	0.00697426	0.529792	1.23608
K00283	0.00860465	0.00742146	0.351728	1.15943
K01090	0.00859394	0.0128083	0.151715	0.670968
K06217	0.00858585	0.0231842	0.000320352	0.370332
K01924	0.00858011	0.151813	0.00066609	0.0565177
K04748	0.00854873	0.00123244	0.161869	6.93644
K06861	0.0085364	0.0196323	0.0317275	0.434813
K01591	0.00852662	0.00751244	0.725061	1.135
K02456	0.00852398	0.00691028	0.119152	1.23352
K02048	0.00848274	0.0327378	0.0043776	0.259112
K07053	0.00847907	0.0626512	0.00310428	0.135338
K06894	0.00845213	0.0302276	0.0067271	0.279616
K01077	0.00844849	0.0195352	0.0717337	0.432475
K16915	0.00844674	0.00191437	0.318589	4.41228
K02674	0.00843376	0.0160148	0.19086	0.526622
K13038	0.00842007	0.0224897	0.0694587	0.374397
K05587	0.008372	0.000303971	0.0663974	27.5421
K01480	0.00836519	0.00288068	0.0014472	2.9039
K01596	0.00836067	0.032228	0.0183797	0.259422
K11527	0.0083083	0.00728634	0.80442	1.14026
K00147	0.00827599	0.00959984	0.559489	0.862097
K03551	0.00827061	0.0481562	0.00568895	0.171746
K02687	0.00825167	0.0272799	0.00549359	0.302481
K11904	0.00824408	0.00441345	0.00171343	1.86795
K01286	0.00824089	0.0860375	0.0654093	0.0957824
K09121	0.00823592	0.0015526	0.0767767	5.30459
K03118	0.00820981	0.0135304	0.00433081	0.606768
K03592	0.00815648	0.0233904	0.00300288	0.348711
K02935	0.00814578	0.040908	0.0115503	0.199125
K00459	0.00813549	0.0218884	0.0581719	0.37168
K16898	0.00810151	0.025082	0.000961944	0.323
K15342	0.00807	0.000831281	0.00146112	9.70792
K18303	0.00806293	0.0202503	0.0176962	0.398163
K00161	0.00805041	0.0318951	0.0320829	0.252403
K01487	0.0080349	0.0186615	0.00800304	0.430561
K04773	0.00799419	0.0198619	0.00182555	0.402487
K12256	0.00797589	0.0760386	5.98373e-05	0.104893
K14652	0.00797375	0.0387884	0.00115626	0.205571
K07684	0.00796046	0.00917054	0.754502	0.868047
K01669	0.00795389	0.050279	0.00036745	0.158195
K06969	0.00794707	0.0147286	0.014539	0.539567
K04084	0.00793538	0.0551118	0.00764929	0.143987
K07011	0.00792292	0.00921775	0.461284	0.859529
K09803	0.00791369	0.00240207	0.215052	3.29452
K11450	0.00790757	0.0132104	0.134359	0.598586
K05813	0.00789277	0.00688206	0.298414	1.14686
K03321	0.00781605	0.0163132	0.00859627	0.479124
K15580	0.0078074	0.0154016	0.00488049	0.506923
K02039	0.0077882	0.00826773	0.665345	0.942
K01938	0.00777516	0.101145	0.0201558	0.0768717
K01061	0.00776736	0.0228196	0.00563339	0.340381
K01679	0.0077362	0.0805784	0.0389486	0.0960084
K00150	0.0077221	0.00271098	0.229025	2.84845
K05583	0.00770109	0.00241522	0.15198	3.18856
K00528	0.00768758	0.00656552	0.557512	1.1709
K01892	0.00765868	0.0506923	0.0015531	0.151082
K01392	0.00765443	0.0243441	0.00416648	0.314427
K00641	0.00761944	0.0316823	0.0329581	0.240495
K16299	0.00761285	0.00435101	0.0924397	1.74967
K02454	0.00759339	0.00540217	0.0103905	1.40562
K03179	0.00758432	0.0270119	0.00197786	0.280777
K06889	0.00756116	0.00821605	0.554149	0.920292
K07649	0.00755199	0.00622678	0.518449	1.21282
K19221	0.00752194	0.00193157	0.187866	3.8942
K11089	0.00749131	0.000844838	0.184728	8.86716
K07484	0.00745912	0.0137969	0.092175	0.540636
K02837	0.00744049	0.0545296	0.00401839	0.136449
K00372	0.00743435	0.035819	0.055134	0.207553
K15725	0.00736229	0.0182907	0.0781091	0.402515
K00330	0.00733617	0.0297686	0.00656582	0.24644
K03867	0.00732789	0.00123883	0.257572	5.91517
K06873	0.00732662	0.00180017	0.191364	4.06995
K03169	0.00731627	0.0223151	0.00410481	0.327862
K03595	0.0073148	0.012993	0.105381	0.562978
K03110	0.0073105	0.0136268	0.0236639	0.53648
K00558	0.00730913	0.0541554	0.0238031	0.134966
K01998	0.00728495	0.0120716	0.0717529	0.603479
K09788	0.00728371	0.0177802	0.0736808	0.409653
K01599	0.0072675	0.0245931	0.00118318	0.295509
K12741	0.00723978	0.017934	0.00279103	0.403691
K00343	0.00723304	0.014219	0.045986	0.508689
K01782	0.00720525	0.0902861	0.000280051	0.0798047
K02557	0.00719986	0.0142908	0.0200169	0.50381
K04038	0.00716719	0.0028479	0.240934	2.51666
K03744	0.00716061	0.0475603	0.00670574	0.150559
K00240	0.00715951	0.02963	0.017779	0.24163
K11356	0.00714748	0.00101819	0.195014	7.01978
K16242	0.00714632	0.0222035	0.020439	0.321855
K06886	0.00711987	0.0133095	0.14341	0.534946
K01919	0.00705205	0.0254793	0.000266216	0.276776
K01434	0.00704582	0.0159564	0.00782501	0.441566
K00252	0.00702039	0.020378	0.000669024	0.344509
K01008	0.00699712	0.0196524	0.0102783	0.356045
K01690	0.00699676	0.0172851	0.00134564	0.404785
K00020	0.00699513	0.0103171	0.286308	0.678014
K00075	0.00699227	0.01372	0.0347723	0.50964
K03624	0.00698921	0.00949134	0.267081	0.736377
K02909	0.00697838	0.0104925	0.0339106	0.665081
K07300	0.00697601	0.00549371	0.354696	1.26982
K11720	0.00695285	0.00438801	0.508229	1.58451
K09969	0.00692777	0.018945	0.0112269	0.365678
K02033	0.00689388	0.0195026	0.000507694	0.353485
K03892	0.00688094	0.010461	0.128178	0.65777
K13821	0.00686158	0.0757605	0.0138371	0.0905694
K01473	0.00677847	0.0195512	0.00274962	0.346704
K12952	0.0067737	0.00113472	0.157487	5.96949
K07079	0.00674722	0.00254759	0.23888	2.64847
K14414	0.00673439	0.00389418	0.0418518	1.72935
K07001	0.00673181	0.0364413	0.0108384	0.18473
K03427	0.00672796	0.0163359	0.044013	0.411851
K00362	0.00672448	0.0151806	0.0120818	0.442964
K03284	0.0067135	0.211457	0.000674802	0.0317487
K01712	0.00670928	0.0222061	0.019377	0.302137
K12953	0.00670696	0.0230959	0.00340959	0.290396
K00428	0.00669602	0.0336811	9.60273e-05	0.198806
K01665	0.0066959	0.0030353	0.2468	2.20601
K01361	0.00669391	0.00345264	0.450871	1.93878
K07335	0.00669133	0.0160994	0.0534015	0.415627
K08977	0.00668834	0.00120194	0.158905	5.56461
K02536	0.0066792	0.0113743	0.0628402	0.587217
K08305	0.00667736	0.020592	0.0104151	0.32427
K01740	0.00667518	0.0198849	0.0011013	0.335691
K00817	0.0066562	0.00884621	0.0421008	0.752435
K03199	0.00664941	0.282235	0.000616311	0.0235599
K01069	0.00664257	0.0357799	0.0285325	0.185651
K00574	0.0066371	0.0207335	0.001299	0.320116
K07080	0.00662846	0.0104586	0.184075	0.633779
K15578	0.006618	0.000989464	0.0420793	6.68847
K13503	0.0066058	0.00320282	0.0405942	2.0625
K00645	0.00658333	0.0143456	0.000588904	0.458909
K18640	0.00657665	0.0167695	0.0399876	0.392179
K00200	0.00656451	0.0156153	0.00828143	0.420391
K08482	0.00655886	0.00276314	0.239945	2.3737
K03111	0.00653162	0.00959035	0.0905259	0.681063
K11753	0.0065297	0.0154513	0.0674665	0.422598
K01341	0.00652924	0.0038541	0.145806	1.6941
K11688	0.00650586	0.00757517	0.532609	0.858841
K00677	0.00648894	0.00388822	0.0390191	1.66887
K16358	0.00648192	0.0263621	0.247901	0.24588
K11407	0.00647461	0.00927049	0.296457	0.698411
K00001	0.00645758	0.0248031	0.0109382	0.260354
K02058	0.00645291	0.0128971	0.00800114	0.500336
K00104	0.00644689	0.0206562	0.0125781	0.312105
K00052	0.00635539	0.0158159	0.00336854	0.401836
K17225	0.00630491	0.026621	0.000229335	0.236839
K00011	0.00629111	0.00229887	0.0395538	2.73661
K01356	0.00628003	0.0114551	0.144334	0.548231
K03769	0.00627058	0.0152272	0.000982871	0.411802
K07393	0.00623505	0.00791464	0.209959	0.787787
K18850	0.00622168	0.0151176	0.152911	0.411553
K00990	0.00617556	0.0626845	0.00108226	0.0985181
K05807	0.00615646	0.0134353	0.00318123	0.458231
K10112	0.00613349	0.010297	0.21244	0.595657
K03496	0.00613295	0.0246486	0.00777045	0.248815
K01167	0.00609971	0.0100995	0.12034	0.603962
K14415	0.00605985	0.00158748	0.28091	3.81729
K00821	0.0060528	0.0410291	0.00798272	0.147525
K03585	0.00605031	0.0162248	0.0634316	0.372904
K08906	0.0060479	0.000586397	0.102597	10.3136
K03502	0.00601611	0.00483635	0.56098	1.24394
K04566	0.00600631	0.0318867	0.00699929	0.188364
K09903	0.00599938	0.0117425	0.11577	0.510911
K02195	0.00598954	0.00928679	0.0581936	0.644952
K00695	0.005989	0.0126135	0.13588	0.474809
K03149	0.00598372	0.00467488	0.60422	1.27997
K07492	0.00598234	0.00885168	0.142903	0.675842
K02342	0.00597736	0.0119318	0.00426617	0.500961
K11475	0.00597192	0.00604107	0.941452	0.988554
K11532	0.00595107	0.00607768	0.950033	0.979168
K17224	0.00592772	0.0168507	0.0110384	0.351778
K01451	0.00592769	0.0167719	0.000875439	0.353429
K01878	0.00592352	0.00439278	0.10283	1.34847
K18893	0.00592033	0.0135947	0.020516	0.435489
K07494	0.0059187	0.0083245	0.00957386	0.710998
K03856	0.0059128	0.00367734	0.464956	1.6079
K19353	0.00587666	0.0343172	0.0829946	0.171245
K00925	0.00585331	0.0056688	0.907114	1.03255
K07289	0.00585205	0.0122452	0.00183515	0.477905
K01056	0.00584982	0.0589279	3.44633e-05	0.0992709
K06204	0.00584423	0.0201322	2.49291e-07	0.290292
K01055	0.00583351	0.0097789	0.0113434	0.596541
K10441	0.00582581	0.0268474	0.000383872	0.216997
K00019	0.00581832	0.0174238	0.00500743	0.33393
K00612	0.00581427	0.0164312	0.000886875	0.353854
K08086	0.00581065	0.0113075	0.0516824	0.513876
K01120	0.00580473	0.003947	0.485043	1.47067
K03208	0.00580371	0.00481779	0.734572	1.20464
K13487	0.00576868	0.00178303	0.191637	3.23531
K00808	0.00575679	0.0165093	0.00791305	0.348699
K07098	0.00575263	0.0141033	0.0158026	0.407893
K02003	0.0057304	0.0166382	0.00588967	0.344413
K07091	0.00572721	0.0296389	0.187235	0.193233
K00097	0.00571118	0.0170056	2.35936e-05	0.335841
K06902	0.00567282	0.0380651	0.036293	0.149029
K07278	0.0056663	0.0113543	0.0358755	0.499044
K00145	0.00563456	0.0124569	0.0116568	0.452325
K03521	0.00563067	0.0143311	0.00111891	0.392899
K03801	0.00562133	0.0122013	0.10562	0.460715
K06153	0.00561761	0.0104617	0.0966333	0.536967
K02301	0.00561474	0.0133945	0.0248834	0.419184
K01000	0.00561049	0.0173032	0.000942859	0.324246
K19591	0.00558899	0.00138033	0.00323981	4.04901
K17218	0.00557627	0.0288523	0.00110581	0.19327
K02013	0.00556152	0.00391795	0.117703	1.4195
K07058	0.00554399	0.0105409	0.0608256	0.525949
K00117	0.00554042	0.00488156	0.483891	1.13497
K01438	0.00553786	0.00926362	0.00421781	0.597807
K09252	0.00553178	0.00383286	0.0123028	1.44325
K03786	0.00551968	0.00429239	0.559863	1.28592
K00809	0.00551317	0.00695117	0.572686	0.793127
K02045	0.00550761	0.0174751	0.0364436	0.315168
K00286	0.00550613	0.00765192	0.121283	0.719574
K00906	0.00548006	0.0176807	0.0123202	0.309947
K02066	0.00547067	0.00466662	0.160836	1.1723
K09882	0.00546832	0.0185361	0.00448768	0.295009
K02238	0.00546831	0.0046173	0.676916	1.18431
K15634	0.005454	0.00237936	0.112062	2.29221
K00864	0.00545046	0.0142721	0.0026939	0.381896
K16212	0.00544536	0.00637797	0.815096	0.853776
K12056	0.00543951	0.0109658	0.138351	0.496043
K01578	0.00543803	0.00329532	0.121331	1.65023
K13599	0.00542854	0.00782247	0.0454503	0.693968
K02021	0.00540389	0.00795552	0.170105	0.679262
K07638	0.00539181	0.00708001	0.149539	0.761553
K01610	0.00537874	0.0410653	0.00635279	0.13098
K11836	0.00537042	0.0160371	0.00344358	0.334876
K07395	0.00536574	0.00676021	0.462781	0.793725
K00760	0.00535892	0.0302855	0.0413411	0.176947
K11326	0.0053393	0.00221502	0.264248	2.4105
K07029	0.00533605	0.00349615	0.231099	1.52627
K02662	0.00532676	0.00388674	0.16071	1.3705
K10778	0.0053123	0.00467369	0.231155	1.13664
K17713	0.00529888	0.0139703	0.000117148	0.379297
K07047	0.00526949	0.00676084	0.152373	0.779413
K05568	0.0052628	0.0054552	0.864955	0.964731
K11963	0.00526149	0.00242836	0.370453	2.16669
K00748	0.00526106	0.0136424	0.0162706	0.385642
K00549	0.00526001	0.00506359	0.753906	1.03879
K00042	0.00525994	0.00292607	0.0551255	1.79761
K11740	0.00525467	0.00172725	0.0290776	3.04222
K07391	0.00524826	0.0600449	0.0105028	0.0874055
K08673	0.00524275	0.0029066	0.365103	1.80374
K09005	0.00523878	0.00358455	0.660713	1.46149
K11444	0.00521738	0.00148089	0.216765	3.52313
K07052	0.00521712	0.00361594	0.255718	1.44281
K02696	0.00520845	0.00181372	0.249143	2.8717
K19302	0.00520829	0.00648462	0.154692	0.803176
K00996	0.00519914	0.00776081	0.346842	0.669923
K01661	0.00519587	0.00174661	0.0632779	2.97483
K01654	0.00519445	0.011313	0.000184595	0.459158
K07749	0.00519018	0.0147805	0.0319824	0.351151
K03413	0.00518203	0.0147822	0.097001	0.350559
K02707	0.00517971	0.00208319	0.22495	2.48643
K09475	0.00516637	0.00338337	0.696673	1.52699
K07025	0.0051548	0.00707012	0.00145354	0.729096
K01912	0.00515455	0.00693722	0.292827	0.743028
K00954	0.00514022	0.0862031	0.0202742	0.0596291
K02639	0.00513637	0.00147635	0.230353	3.47911
K02914	0.00511243	0.00988912	0.0522272	0.516975
K02025	0.00509463	0.00658103	0.30238	0.774139
K03437	0.00509252	0.00114401	0.064775	4.45146
K02493	0.00507963	0.00860211	0.176382	0.59051
K03517	0.00507778	0.00979877	0.0267714	0.518206
K06446	0.00506411	0.00571154	0.585566	0.886645
K13584	0.00504628	0.0124015	0.00669579	0.40691
K07240	0.00504422	0.00606362	0.319879	0.831883
K00406	0.0050374	0.0238678	0.00886898	0.211054
K03656	0.00502605	0.0131558	0.0252043	0.38204
K06076	0.00500868	0.00988298	0.00236045	0.506798
K00655	0.00500417	0.0040824	0.600169	1.22579
K00606	0.00499998	0.00527274	0.786174	0.94827
K10912	0.00499884	0.00325084	0.0549899	1.5377
K06999	0.00499104	0.0120249	0.00673988	0.415059
K02230	0.00498712	0.00452169	0.833005	1.10293
K09487	0.00497836	0.00615718	0.542981	0.808547
K18979	0.00497661	0.00541825	0.824054	0.91849
K07258	0.00497495	0.0172748	0.00198881	0.28799
K14981	0.004962	0.0129873	0.000763806	0.382065
K02316	0.00493803	0.0470287	0.0030993	0.105
K03685	0.00493777	0.00413475	0.660178	1.19421
K14448	0.00493104	0.00849404	0.0344717	0.580529
K00249	0.00493049	0.0658477	0.00032839	0.0748772
K03090	0.00492129	0.00159078	0.246828	3.09364
K03299	0.0049194	0.0111726	0.0202042	0.440308
K03781	0.00491072	0.0118143	0.00145815	0.415658
K02500	0.00491064	0.0119637	0.000311305	0.410462
K09807	0.00490557	0.0224544	0.000309413	0.218468
K11069	0.00488596	0.00406805	0.330323	1.20106
K00493	0.00487571	0.0098667	0.0309372	0.494159
K00024	0.00487405	0.0225445	4.53444e-05	0.216197
K05946	0.00484497	0.00234122	0.133269	2.06942
K08218	0.00484032	0.0264609	0.0993031	0.182923
K01241	0.00483495	0.00715584	0.116057	0.675665
K16871	0.00483072	0.00528076	0.657569	0.914778
K07486	0.00480691	0.0159012	0.00483774	0.3023
K01482	0.0047964	0.0158337	0.0104643	0.302923
K00329	0.00478857	0.0140514	0.0122244	0.34079
K03060	0.0047855	0.0173073	0.000359691	0.276502
K00986	0.00477907	0.0109053	0.015871	0.438235
K01081	0.00477838	0.0127215	0.0178855	0.375615
K03306	0.0047564	0.0156844	0.0104128	0.303256
K02691	0.00473231	0.00124105	0.216033	3.81313
K17623	0.00471732	0.00121834	0.00449344	3.87191
K00156	0.00471321	0.000983768	0.0132711	4.79097
K00772	0.00470985	0.00330193	0.0587047	1.4264
K19020	0.00470723	0.00527448	0.853536	0.892454
K09640	0.00467593	0.0049973	0.865075	0.935691
K14162	0.00466594	0.0113235	0.0385212	0.412059
K11381	0.00466219	0.0315848	0.0427655	0.147609
K02379	0.00465816	0.00213288	0.0154909	2.18398
K10232	0.00464491	0.0234977	0.0230921	0.197675
K02412	0.00464296	0.0732842	0.0280126	0.0633556
K06164	0.00464208	0.00887133	0.00413812	0.523268
K01920	0.00463875	0.00425731	0.69191	1.0896
K19304	0.00462731	0.0138855	0.0288617	0.333249
K03606	0.00462238	0.0122877	0.0113709	0.376179
K09808	0.00460579	0.0110981	0.000371386	0.415007
K07006	0.00459853	0.00579947	0.359484	0.792924
K00261	0.00459124	0.0235761	0.00255711	0.194741
K18331	0.00458373	0.00123139	0.196624	3.7224
K10947	0.00456381	0.00336662	0.50593	1.35561
K11473	0.00456296	0.0124881	0.0104982	0.365384
K06445	0.00455867	0.0175608	0.0117245	0.259593
K01551	0.00453693	0.00439893	0.945855	1.03137
K03497	0.00453678	0.0186027	0.0818838	0.243877
K01048	0.00452965	0.0225631	0.0551201	0.200755
K00632	0.00452726	0.00659212	0.00374299	0.686769
K03710	0.00452232	0.00759186	0.031146	0.595681
K06973	0.00451204	0.00233062	0.354317	1.93598
K04034	0.00451047	0.0147411	0.0702632	0.30598
K06163	0.00449893	0.00910287	0.00923167	0.494232
K01995	0.00449116	0.016691	0.0562538	0.269077
K01113	0.0044904	0.0097588	0.00218932	0.460139
K02959	0.00448577	0.0249276	0.00176931	0.179952
K02113	0.00447857	0.0148141	0.0231916	0.302319
K02217	0.00447311	0.0051648	0.698938	0.866078
K07056	0.00447057	0.00769146	0.0239893	0.581239
K05520	0.0044645	0.00567705	0.218779	0.786413
K03474	0.00440063	0.0120726	0.0163528	0.364514
K04761	0.00439884	0.0119216	0.0328512	0.36898
K00301	0.00439508	0.00688707	0.0511289	0.638165
K15383	0.00438661	0.00242929	0.0286003	1.80571
K04568	0.00438524	0.0038906	0.617668	1.12714
K07713	0.00438305	0.00790945	0.0285913	0.554154
K01761	0.00437547	0.0148698	0.050161	0.294253
K11335	0.00435287	0.00543029	0.543246	0.801591
K19413	0.00435201	0.0039514	0.651492	1.10138
K06919	0.00434728	0.0395299	0.000813916	0.109974
K19191	0.00433845	0.00219893	0.00861663	1.97298
K16092	0.00433418	0.0354452	0.000361632	0.122278
K08591	0.00433281	0.00904346	0.112928	0.47911
K00116	0.0043319	0.00399325	0.677875	1.0848
K12941	0.00432886	0.00346999	0.342656	1.24751
K10773	0.00431911	0.0177302	0.0191901	0.243602
K07024	0.0043089	0.00157074	0.130565	2.74322
K01989	0.00429529	0.00118423	0.0433121	3.62708
K04772	0.00427761	0.00317167	0.385055	1.34869
K19231	0.00427744	0.00958816	0.00228166	0.446117
K03562	0.00427556	0.0157913	0.0144221	0.270753
K05549	0.00426681	0.000604804	0.026017	7.05487
K04751	0.00426409	0.0243957	0.00529647	0.174788
K01684	0.00425876	0.013185	0.0448177	0.323
K00526	0.00423653	0.0202484	0.00820516	0.209228
K02474	0.00423257	0.0135911	0.00017986	0.311422
K06287	0.00423199	0.0107866	0.108379	0.392337
K01207	0.00421864	0.0133894	0.000526049	0.315074
K02034	0.00421666	0.00915736	0.0246508	0.460467
K07444	0.00420401	0.0066706	0.147244	0.63023
K16881	0.00420087	0.000996623	0.0594892	4.2151
K01996	0.00419604	0.00563059	0.24351	0.745222
K01693	0.00419369	0.00701477	0.0640461	0.597837
K19329	0.00418172	0.00150847	0.233963	2.77215
K01640	0.00417856	0.0142298	0.175923	0.293648
K00003	0.00417228	0.00622927	0.0799375	0.669786
K17735	0.00416631	0.00189633	0.13171	2.19704
K10126	0.00416433	0.00456845	0.552234	0.911541
K02533	0.00414909	0.00844583	0.156018	0.491259
K07645	0.00414211	0.0365259	0.0427955	0.113402
K07008	0.00414059	0.018556	0.00213722	0.22314
K03787	0.00414057	0.0137615	0.0146144	0.300882
K04065	0.00413983	0.00960794	0.0286268	0.430876
K03705	0.00413954	0.00783284	0.0190771	0.528485
K03791	0.0041389	0.00544402	0.528118	0.760266
K01178	0.00413524	0.00307598	0.0849351	1.34436
K03546	0.00412859	0.00332173	0.534968	1.2429
K01497	0.0041195	0.00676718	0.0030746	0.608746
K01934	0.00410468	0.00617796	0.564192	0.664407
K01803	0.00409679	0.00962306	0.00264014	0.425726
K03469	0.00409403	0.00672028	0.0303539	0.609205
K06885	0.00408931	0.00104134	0.0134976	3.92695
K06922	0.0040778	0.00173389	0.277016	2.35182
K01997	0.00407217	0.00860445	0.132216	0.473263
K00451	0.00406951	0.00605433	0.0687586	0.672165
K10834	0.0040694	0.00654135	0.0449151	0.622104
K16091	0.00403401	0.0711925	0.00413703	0.0566633
K13810	0.00403122	0.000781981	0.131581	5.15514
K03574	0.00401622	0.0171823	0.0128441	0.233742
K00102	0.0040142	0.00677618	0.123697	0.592399
K01785	0.00400488	0.00396583	0.97292	1.00985
K01183	0.0040014	0.0173862	0.0119387	0.230148
K00121	0.004	0.0104002	0.0247586	0.384609
K01303	0.00399633	0.00225992	0.0295247	1.76835
K15509	0.00398298	0.0177829	0.000437554	0.223978
K07720	0.00397901	0.00310536	0.327318	1.28133
K00332	0.00396228	0.00532442	0.0174046	0.744171
K15371	0.0039577	0.0262275	0.00408561	0.150898
K00995	0.00395284	0.0062816	0.246444	0.629273
K19158	0.00395196	0.00632033	0.00907245	0.625278
K19511	0.00393217	0.00145492	0.144914	2.70267
K07716	0.00392679	0.0100965	0.00403383	0.388927
K00796	0.00391088	0.00992702	0.0036768	0.393963
K02078	0.00387471	0.0290669	0.00633048	0.133303
K02477	0.00386983	0.00517386	0.216549	0.747957
K01918	0.00386891	0.00180891	0.155875	2.13881
K16149	0.00386402	0.00144026	0.232241	2.68286
K03470	0.00386316	0.0140389	0.0262509	0.275176
K14267	0.00384953	0.00682805	0.0037099	0.563782
K19416	0.00384725	0.00941469	0.0219093	0.408644
K03580	0.00384579	0.00153879	0.358744	2.49924
K02064	0.00384378	0.00401207	0.889229	0.958054
K02841	0.00384244	0.0119974	0.00641107	0.320272
K01011	0.00383964	0.0133759	0.00947316	0.287057
K01752	0.00383867	0.00326635	0.418674	1.17521
K07018	0.00383642	0.0106165	0.0837658	0.361366
K01474	0.00383641	0.0104404	0.0590875	0.367457
K09800	0.00383345	0.00710903	0.102162	0.539237
K12276	0.00383139	0.011696	0.124908	0.327581
K01491	0.00383136	0.0177991	0.00232526	0.215256
K03771	0.00381925	0.00984591	0.00528918	0.387902
K02963	0.00381592	0.0063041	0.101198	0.605308
K07576	0.00381086	0.014134	0.00612782	0.269624
K07755	0.00380825	0.000794294	0.00613531	4.79451
K00697	0.00378716	0.00666842	0.00433454	0.567925
K06915	0.00375466	0.0137624	0.000133748	0.27282
K12452	0.00374728	0.0057347	0.017407	0.653441
K16786	0.00374716	0.000736914	0.00587048	5.08493
K01945	0.00374372	0.0321778	0.062506	0.116345
K03642	0.0037342	0.0104575	0.000115915	0.357083
K11072	0.00372841	0.00326303	0.696359	1.14262
K06167	0.0037281	0.00440087	0.0659978	0.847129
K04749	0.00372708	0.00200017	0.304458	1.86338
K18371	0.00372174	0.00397485	0.842377	0.936323
K08691	0.0037143	0.0237402	0.00278922	0.156456
K01507	0.00369601	0.0114357	0.013755	0.323199
K01704	0.00368799	0.00477492	0.257646	0.772367
K05565	0.00368239	0.00771094	0.0843508	0.477554
K02002	0.00368016	0.00316223	0.471972	1.16379
K00847	0.00367189	0.00810084	0.0865153	0.453273
K00945	0.0036688	0.00500247	0.0761298	0.733399
K01735	0.00365928	0.0048211	0.320853	0.759013
K11073	0.00363233	0.012172	0.00384855	0.298417
K01966	0.00362564	0.26218	0.00834148	0.0138288
K13730	0.00362458	0.00293178	0.719944	1.23631
K01814	0.00362246	0.0113379	0.00286976	0.319501
K03719	0.00360849	0.00731035	0.0119537	0.493614
K00316	0.0036035	0.00101464	0.0170939	3.55152
K01759	0.00360314	0.0103205	0.00436562	0.349124
K03098	0.00359404	0.00585493	0.126923	0.613848
K16089	0.00359379	0.0124543	0.0780943	0.288557
K14682	0.00359329	0.0123063	0.0577131	0.291989
K01816	0.00359254	0.00538153	0.00718261	0.667569
K13449	0.00358516	0.000779196	0.193698	4.6011
K02286	0.00358238	0.00235322	0.455081	1.52233
K07233	0.00358186	0.00610704	0.0124154	0.586513
K02613	0.00357884	0.00184385	0.036149	1.94096
K06142	0.00357786	0.0135209	0.00429218	0.264617
K02109	0.00356856	0.00762652	0.0109443	0.467914
K08307	0.00356282	0.00453273	0.243867	0.786019
K08679	0.0035584	0.0108584	0.00472051	0.32771
K16243	0.00354261	0.00963694	0.0356502	0.367607
K03100	0.00353934	0.00635711	0.0083455	0.556754
K02041	0.00353814	0.00224466	0.0170812	1.57625
K00435	0.00353363	0.0166145	0.013369	0.212683
K08259	0.00352691	0.00672031	0.223091	0.524813
K07082	0.00352518	0.004865	0.250378	0.7246
K11209	0.00352146	0.0121388	0.000315302	0.2901
K07738	0.00351209	0.00269151	0.557803	1.30488
K00297	0.00350354	0.0127196	0.0231342	0.275443
K01686	0.00349113	0.00566341	0.0444192	0.616436
K15923	0.00348223	0.00432459	0.740946	0.805218
K13482	0.00348219	0.0085707	0.0140733	0.40629
K15352	0.00346864	0.0197203	0.103017	0.175892
K01760	0.00344811	0.0223295	0.0196504	0.15442
K15837	0.00344278	0.00141852	0.352211	2.42702
K05896	0.0034423	0.00837302	0.00902411	0.411118
K02302	0.00343613	0.00393786	0.668437	0.872588
K05350	0.00343563	0.005765	0.182243	0.595947
K18707	0.00342678	0.0239162	0.0233809	0.143283
K00368	0.0034145	0.0309509	0.105369	0.11032
K07677	0.00341149	0.00212253	0.077643	1.60727
K02227	0.00340436	0.0094112	0.00412279	0.361735
K09883	0.00340187	0.0175164	0.0207551	0.19421
K11130	0.00340154	0.00195038	0.466848	1.74403
K17723	0.00339219	0.0112647	0.0667079	0.301134
K01104	0.00338514	0.00688213	0.0806302	0.491874
K00529	0.00337839	0.00746647	0.0203543	0.452475
K10027	0.0033712	0.0128408	0.0173027	0.262538
K19338	0.0033586	0.00148745	0.243082	2.25796
K10764	0.00335633	0.012067	0.0177153	0.278142
K00254	0.00335461	0.0067361	0.00945229	0.498005
K00499	0.00334997	0.00355361	0.628989	0.942695
K01685	0.00334894	0.00776014	0.0582304	0.431557
K00831	0.00333826	0.0116275	0.00215485	0.287101
K01270	0.00332192	0.00589031	0.0345004	0.563963
K04656	0.00331686	0.000462446	0.198676	7.17244
K03498	0.00331569	0.00280135	0.46017	1.1836
K00302	0.00331256	0.0124433	0.0396461	0.266212
K07290	0.00330537	0.00675235	0.00288102	0.489515
K01805	0.00330474	0.0130151	0.0286919	0.253916
K07762	0.00330135	0.00205304	0.413201	1.60803
K02042	0.00328675	0.00768155	0.00192211	0.427876
K09796	0.00327986	0.00532378	0.00850017	0.616077
K03625	0.00327229	0.00606204	0.00984819	0.5398
K05582	0.00327204	0.000781366	0.18029	4.18759
K05970	0.00326634	0.00128934	0.00808647	2.53335
K00824	0.00326518	0.00218725	0.480053	1.49283
K02527	0.00325585	0.0116315	0.00854934	0.279916
K06916	0.00325262	0.0198635	0.0430948	0.163749
K00262	0.00324889	0.0046858	0.243469	0.693347
K10001	0.00324624	0.0179742	0.158791	0.180606
K03310	0.0032366	0.00202194	0.14216	1.60074
K15727	0.00323377	0.00471458	0.189007	0.685909
K03664	0.00323357	0.00724216	0.012211	0.446493
K01839	0.00323228	0.00235776	0.293367	1.37091
K02634	0.00323126	0.00109287	0.262212	2.95668
K02609	0.00323104	0.00453027	0.0783139	0.713211
K04780	0.00322745	0.00160597	0.221758	2.00966
K02341	0.00322731	0.0111091	0.0368985	0.29051
K06400	0.00322565	0.0185239	0.014544	0.174134
K00375	0.00322243	0.00635053	0.0199836	0.507427
K15975	0.00320496	0.00654115	0.0853619	0.489969
K14260	0.00320078	0.0060146	0.0640705	0.532168
K18335	0.00319917	0.00453092	0.0502497	0.706077
K00294	0.00319638	0.0657683	0.0733245	0.0486006
K15924	0.00319269	0.00218389	0.214571	1.46193
K03394	0.00318714	0.00193096	0.0274704	1.65055
K09940	0.00318053	0.00156623	0.290109	2.03069
K01933	0.00316923	0.00705537	0.00128024	0.449194
K06022	0.00316921	0.0177804	0.0022985	0.178242
K07168	0.00316834	0.00718384	0.0224516	0.441038
K01941	0.00316569	0.00293302	0.757862	1.07933
K11354	0.00315924	0.00646147	0.141717	0.488936
K03465	0.00315516	0.00208251	0.386829	1.51507
K06876	0.00314896	0.00590468	0.0665712	0.533299
K00765	0.00314701	0.0112845	0.000428717	0.278878
K07152	0.00314366	0.0126138	0.0114091	0.249225
K09992	0.00313739	0.0164991	0.0488247	0.190154
K02965	0.00312796	0.00612647	0.0203296	0.510564
K06131	0.0031248	0.00892057	0.00100005	0.350291
K07086	0.00312421	0.00318878	0.960704	0.97975
K00963	0.00312334	0.00870492	0.000399167	0.358802
K06888	0.00312166	0.00715497	0.000430031	0.436293
K01499	0.00312162	0.00725267	0.00484028	0.430409
K02651	0.00310294	0.00912666	0.005594	0.339986
K02996	0.00310212	0.0214504	0.000715057	0.144618
K13688	0.00309274	0.00672885	0.0459289	0.459624
K01426	0.00309245	0.00808408	0.0300407	0.382536
K03652	0.00308968	0.00252555	0.589476	1.22337
K00568	0.00308665	0.00481721	0.087473	0.640754
K07678	0.00308484	0.00159266	0.0881374	1.93691
K01066	0.0030843	0.00666442	0.0368664	0.462802
K00761	0.00308215	0.00458605	0.0944535	0.67207
K01971	0.00306853	0.00318259	0.85703	0.96416
K02498	0.00306847	0.00393899	0.242361	0.779001
K00433	0.00305708	0.00388223	0.337969	0.787454
K11703	0.00305598	0.0031536	0.958314	0.969043
K02667	0.0030518	0.0100206	0.00817916	0.304553
K00766	0.00305094	0.00465011	0.0465306	0.6561
K06980	0.00304606	0.00357954	0.410649	0.850964
K09624	0.00304439	0.00335174	0.857446	0.908301
K07402	0.00303006	0.00911215	0.00184771	0.332529
K02502	0.00302992	0.00341637	0.754637	0.886882
K02204	0.00302417	0.00798222	0.0117914	0.378864
K00449	0.00300919	0.0140413	0.0065015	0.21431
K03684	0.00300013	0.0108592	0.0526029	0.276275
K02394	0.00299967	0.0137182	0.00176828	0.218663
K03272	0.00299914	0.00818981	0.00483271	0.366204
K00674	0.00299276	0.00783361	0.00856545	0.382041
K14061	0.00299274	0.00088493	0.187464	3.3819
K01960	0.00297347	0.00894965	0.0150928	0.332244
K03711	0.00296345	0.00673408	0.013997	0.440068
K13195	0.00295669	0.00127111	0.149489	2.32607
K02558	0.00294194	0.00848591	0.00486353	0.346686
K09987	0.00294167	0.0194008	0.00350455	0.151626
K09001	0.00293237	0.00315152	0.876049	0.93046
K09186	0.0029218	0.000294213	0.226164	9.93089
K05541	0.00291576	0.00820031	0.0281191	0.355567
K14051	0.0029078	0.00455253	0.0531953	0.638722
K04754	0.00289179	0.0051767	0.0266584	0.558616
K02484	0.00288917	0.00101843	0.000196737	2.8369
K05882	0.00288858	0.00863573	0.0608889	0.334491
K09747	0.00288768	0.00129155	0.324392	2.23583
K02876	0.00288762	0.0114659	0.00937751	0.251845
K03594	0.00287754	0.0154396	0.0308341	0.186374
K01462	0.00287735	0.00499553	0.0363989	0.575984
K01627	0.00287249	0.0116104	0.0114004	0.247407
K02510	0.00286414	0.00453911	0.0393102	0.630992
K01457	0.00286163	0.00172487	0.0989404	1.65904
K14261	0.00286072	0.00605683	0.00228668	0.472313
K02285	0.0028573	0.00244934	0.757768	1.16656
K02911	0.00285479	0.0111087	0.00182073	0.256987
K05540	0.00285226	0.0078972	0.00168461	0.361173
K00023	0.00284351	0.00646473	0.0241091	0.43985
K00303	0.00284249	0.00502878	0.151309	0.565245
K07566	0.0028299	0.00383975	0.203158	0.737001
K00571	0.00282877	0.00878541	0.0160915	0.321985
K06044	0.00282699	0.00393104	0.406448	0.719144
K14963	0.00282064	0.00758213	0.0682212	0.372012
K03809	0.00281501	0.00650642	0.0221551	0.432651
K06016	0.00281266	0.00859535	0.0279842	0.327231
K07043	0.00280823	0.00297178	0.751149	0.944966
K02461	0.00280771	0.00437565	0.335767	0.641666
K16692	0.00280642	0.00893821	0.00121221	0.31398
K00791	0.00279482	0.00557168	0.0338282	0.501612
K08480	0.0027933	0.0010156	0.232986	2.7504
K07673	0.00279285	0.0468773	0.0334303	0.0595778
K02528	0.00279251	0.00514381	0.224847	0.542888
K15973	0.00279245	0.00113656	0.0477706	2.45693
K17229	0.00279061	0.00382385	0.0349155	0.729792
K16137	0.00278893	0.00267775	0.908249	1.04152
K00889	0.00278773	0.00507692	0.164294	0.5491
K11752	0.00278358	0.010183	0.00904563	0.273356
K00082	0.00278224	0.00109659	0.300739	2.53718
K01968	0.00277176	0.013498	0.0571969	0.205346
K01776	0.00277069	0.00261841	0.832031	1.05816
K00858	0.00276694	0.00620488	0.00117781	0.44593
K01750	0.00275414	0.00224013	0.0627699	1.22946
K17103	0.00275233	0.00628403	0.0347627	0.437989
K05521	0.00274982	0.0122089	0.0240741	0.225231
K06929	0.0027374	0.0053464	0.0559329	0.512009
K08154	0.00273642	0.000165202	0.0193782	16.5641
K19736	0.00273574	0.0247636	0.0187822	0.110474
K03722	0.0027273	0.00555149	0.00923913	0.491274
K10107	0.00272207	0.0102398	0.01248	0.265832
K00784	0.00271826	0.0115456	0.00128227	0.235437
K06223	0.00271634	0.00183875	0.179654	1.47728
K07493	0.00271439	0.01373	0.100607	0.197698
K02057	0.00270637	0.00376177	0.281001	0.719442
K03734	0.0027046	0.0155436	0.00990293	0.174001
K08484	0.00270123	0.0631788	0.0006499	0.0427554
K05573	0.00269925	0.00079347	0.252548	3.40183
K05979	0.00269791	0.00452263	0.211147	0.596535
K00508	0.00269624	0.0230817	0.0618339	0.116813
K06187	0.00269615	0.00422403	0.013426	0.638287
K12543	0.00269567	0.00851685	0.00124554	0.316511
K12489	0.00268536	0.00462729	0.0486116	0.580331
K14605	0.00268333	0.000835404	0.246459	3.21202
K01921	0.00268027	0.00821235	0.00746613	0.326371
K07192	0.00267631	0.00619279	0.114201	0.432166
K07646	0.00267551	0.00331744	0.103538	0.806497
K18900	0.00265443	0.00520395	0.000713052	0.510079
K01929	0.00264553	0.0468959	0.0420471	0.0564128
K02053	0.00264551	0.00209456	0.195294	1.26304
K06151	0.00264454	0.00255377	0.936418	1.03554
K07234	0.0026426	0.0167018	0.0749185	0.158222
K01206	0.00264159	0.00346716	0.297462	0.761887
K01275	0.00264129	0.000139008	0.0378994	19.0011
K09459	0.00264114	0.012716	0.127609	0.207701
K02346	0.00263136	0.00735796	0.00278218	0.357621
K01807	0.00262957	0.0104619	0.000161447	0.251346
K14980	0.00262006	0.00846154	0.0970208	0.309644
K05802	0.00261514	0.00541066	0.072989	0.483331
K13611	0.00260767	0.0186851	0.00237924	0.139559
K10125	0.00260644	0.0152668	0.115269	0.170726
K07658	0.00260624	0.00278283	0.732425	0.936544
K09792	0.00260562	0.00106274	0.288714	2.4518
K03446	0.00260443	0.00775485	0.0624625	0.335845
K00989	0.00260242	0.00427167	0.0270139	0.609229
K07112	0.00260078	0.0120527	9.38948e-06	0.215785
K12549	0.00259164	0.0103924	0.063029	0.249379
K00652	0.00259104	0.00562058	0.00975103	0.460992
K02653	0.0025891	0.00476617	0.00405803	0.543226
K11962	0.00258692	0.00216485	0.571472	1.19497
K00215	0.00257076	0.00332536	0.216057	0.773076
K16087	0.00256904	0.00539502	0.00509265	0.476188
K16291	0.00256817	0.00758775	0.101851	0.338462
K00758	0.00254796	0.0234139	0.00141384	0.108823
K07735	0.00253948	0.0131224	0.0153706	0.193522
K01488	0.00253755	0.017249	0.0864492	0.147113
K17226	0.00253288	0.00536927	0.00303395	0.471736
K00712	0.00253215	0.000471386	0.0024189	5.37172
K01458	0.00253061	0.0029746	0.42258	0.85074
K14287	0.00252226	0.00668183	0.00925722	0.377481
K06118	0.00251922	0.000868971	0.0987405	2.89908
K06881	0.00251871	0.00168344	0.296708	1.49617
K03841	0.00251129	0.0186252	0.0324808	0.134833
K14170	0.002508	0.00476316	0.0614732	0.52654
K15421	0.00250725	0.000246257	0.0768995	10.1814
K11443	0.00250158	0.00290741	0.533446	0.860416
K00806	0.00250034	0.0105835	0.000422592	0.236249
K06136	0.00250033	0.00225114	0.780054	1.1107
K03418	0.00249983	0.00228993	0.604908	1.09166
K00942	0.00249486	0.00355131	0.40663	0.702518
K03650	0.00249327	0.0289197	0.0416089	0.0862134
K02919	0.00248766	0.010507	0.0559146	0.236762
K06954	0.00248368	0.00824339	0.0177358	0.301293
K01719	0.00248222	0.0385699	0.0860631	0.0643562
K02050	0.00248163	0.00351497	0.0803841	0.706018
K00604	0.00247726	0.00830637	0.000238274	0.298236
K10440	0.00247534	0.00273046	0.60234	0.906567
K01658	0.00246952	0.00220103	0.812824	1.12198
K07313	0.00246702	0.0016718	0.502944	1.47567
K00174	0.00246526	0.017717	0.00312503	0.139146
K06898	0.00246194	0.000778892	0.210129	3.16083
K02114	0.00245269	0.0140103	0.00544218	0.175064
K00859	0.00244669	0.00108451	0.00434437	2.25604
K18534	0.00244221	0.000753518	0.12427	3.24107
K01119	0.00244147	0.00471136	0.0629103	0.51821
K03405	0.00243775	0.00349415	0.159172	0.697667
K04765	0.0024325	0.00300893	0.3235	0.808426
K07165	0.00242949	0.00974126	7.20761e-05	0.249402
K01739	0.00242822	0.00243631	0.991407	0.996678
K02028	0.00242069	0.00590852	0.137824	0.409695
K02221	0.00242035	0.00290034	0.70979	0.834505
K07487	0.00241377	0.00218638	0.532376	1.104
K01127	0.00240992	0.000871721	0.0141037	2.76456
K01436	0.00240495	0.01544	0.00356646	0.155761
K07689	0.00239837	0.00413572	0.0592784	0.579915
K03328	0.00239459	0.00333409	0.368098	0.718213
K07217	0.00239395	0.00398547	0.127306	0.600669
K15531	0.00239353	0.00294126	0.565795	0.813779
K01053	0.00239188	0.010889	0.0144022	0.219659
K00855	0.00239117	0.0040882	0.2389	0.584895
K02552	0.0023907	0.000406741	0.19452	5.87769
K02022	0.00238555	0.00266956	0.663356	0.89361
K02026	0.0023828	0.00462434	0.0770284	0.515274
K14338	0.00238207	0.00529222	0.00447814	0.450107
K07146	0.00237955	0.00857918	0.00112593	0.277364
K07798	0.0023794	0.00318945	0.344283	0.746022
K04096	0.00237927	0.00413032	0.0144782	0.57605
K07271	0.00237777	0.0017328	0.586106	1.37221
K01057	0.00237666	0.00107662	0.301064	2.20752
K00167	0.00237269	0.000505499	0.0354627	4.69375
K07075	0.00237262	0.00180041	0.59814	1.31782
K00124	0.00236556	0.00512406	0.171386	0.461658
K03981	0.00235634	0.00730895	0.00939627	0.322391
K02334	0.0023558	0.00331563	0.398138	0.710512
K10941	0.00234674	0.00190697	0.24015	1.23061
K06182	0.00234511	0.00768203	0.0816621	0.305272
K00479	0.00233547	0.00371965	0.0496113	0.627873
K11900	0.00232731	0.00249773	0.47954	0.931768
K07795	0.0023272	0.0208615	0.0585701	0.111555
K01464	0.0023225	0.00292825	0.0508126	0.793135
K02936	0.00232087	0.000400171	0.0235434	5.79969
K00941	0.00232004	0.00526214	0.0247877	0.440893
K02016	0.00231086	0.0107686	0.00288729	0.214591
K04757	0.00231037	0.000736599	0.204251	3.13654
K17734	0.00231011	0.0255447	0.000438497	0.0904339
K17938	0.00229808	0.00605672	0.0080812	0.379427
K05994	0.00229676	0.0043141	0.0821317	0.532385
K09826	0.00229482	0.00542166	0.0116708	0.423268
K01190	0.00229381	0.00810144	0.027608	0.283137
K05838	0.00229318	0.0179438	0.0367282	0.127798
K05772	0.00229209	0.00372084	0.238946	0.616013
K00339	0.00226231	0.00168984	0.115331	1.33877
K01607	0.00226068	0.00334092	0.121365	0.676665
K01613	0.0022589	0.00490924	0.000916927	0.460133
K03387	0.00225792	0.0127283	0.0598658	0.177393
K13277	0.00225542	0.00869124	0.0509486	0.259505
K04091	0.0022544	0.00534075	0.0650593	0.422114
K13587	0.00225335	0.0102781	0.021162	0.219237
K03075	0.00224888	0.00128513	0.00426469	1.74993
K17315	0.00224302	0.0116561	0.104542	0.192434
K00486	0.00223436	0.00244032	0.823612	0.9156
K07231	0.00222898	0.00128621	0.0751036	1.73298
K01419	0.0022285	0.00616216	0.0118851	0.361643
K07088	0.00222843	0.0046507	0.0379525	0.47916
K01620	0.00222684	0.00654847	0.000500067	0.340055
K09131	0.00222641	0.00106573	0.285551	2.08909
K08234	0.00222598	0.00310801	0.129207	0.716206
K01619	0.00222334	0.00279633	0.39651	0.79509
K10012	0.00222258	0.00391733	0.210276	0.567372
K12436	0.00221836	0.00480457	0.0249419	0.461719
K02009	0.00221756	0.00028394	0.0191198	7.80994
K10545	0.00221663	0.00405707	0.0687745	0.546362
K14449	0.00221355	0.00438436	0.0598092	0.504873
K00685	0.00221236	0.00509135	0.0909963	0.434534
K01151	0.00220836	0.000462232	0.00428077	4.7776
K09930	0.00220679	0.00628602	0.0207072	0.351063
K05606	0.00219597	0.0151883	0.154546	0.144583
K01141	0.00219401	0.00697531	0.0150415	0.31454
K01515	0.00218911	0.00732812	0.0209012	0.298727
K02291	0.00218578	0.00370968	0.0647149	0.58921
K00050	0.00218179	0.00162866	0.0913963	1.33962
K16846	0.00217587	0.00247377	0.509342	0.879575
K10217	0.00217393	0.00760587	0.00423893	0.285822
K06196	0.00216859	0.0042666	0.0152041	0.508271
K10544	0.00216801	0.00341258	0.144269	0.635298
K07461	0.00216691	0.00592011	0.00715994	0.366026
K00763	0.00216498	0.00497604	0.0564272	0.435081
K06877	0.00216442	0.00542049	0.178906	0.399304
K01439	0.00215659	0.0077561	0.0338747	0.278051
K03523	0.00214407	0.00160433	0.101487	1.33642
K09767	0.00213911	0.000956573	0.0548582	2.23623
K13635	0.00213371	0.00604281	0.035303	0.353099
K07506	0.00213022	0.0024649	0.116694	0.864221
K00057	0.00212729	0.011324	0.0752652	0.187857
K09791	0.00212495	0.00757241	0.0753063	0.280618
K16922	0.00212366	0.000952996	0.375361	2.2284
K01880	0.0021191	0.0111594	0.0242364	0.189894
K13292	0.00211713	0.00395123	0.00765628	0.535815
K14194	0.00211706	0.0076891	0.0311921	0.275332
K01299	0.00211701	0.00424024	0.00261839	0.499267
K11526	0.00211648	0.00034819	0.263849	6.07854
K03578	0.00210853	0.00488324	0.021999	0.43179
K01129	0.00210347	0.00407168	0.0185618	0.516611
K00856	0.00209809	0.00450084	0.000168494	0.466154
K02709	0.00209696	0.000830396	0.240428	2.52525
K16264	0.00208864	0.00490187	0.0168266	0.42609
K02410	0.002088	0.00299322	0.0920545	0.697575
K06148	0.00207796	0.0726826	0.000455846	0.0285895
K02535	0.00207747	0.0112978	6.10695e-05	0.183882
K07301	0.00207726	0.0077996	0.0106084	0.266328
K00573	0.00207505	0.00986436	0.0235935	0.210358
K05337	0.00206869	0.00207748	0.991767	0.995766
K13668	0.00206469	0.00150289	0.539563	1.37381
K05569	0.00206454	0.00617994	0.0708552	0.334071
K06917	0.00206157	0.00417067	0.137557	0.494302
K07106	0.0020592	0.00102565	0.145474	2.0077
K05121	0.00205879	0.000962887	0.0805334	2.13814
K01958	0.00205547	0.0098857	0.00789677	0.207923
K01138	0.00204207	0.0510447	0.00253341	0.0400056
K11912	0.0020414	0.00504293	0.133188	0.404804
K02395	0.00204022	0.0191887	0.0665108	0.106324
K03800	0.00203733	0.00144795	0.520692	1.40705
K03933	0.00203671	0.0026132	0.298288	0.779393
K12506	0.00202194	0.00287057	0.181681	0.70437
K02716	0.00201731	0.00075923	0.236684	2.65705
K01155	0.00201536	0.00273625	0.269348	0.736542
K10546	0.002013	0.00965719	0.0363201	0.208445
K04755	0.00200905	0.00476612	0.00190006	0.421526
K13929	0.00200716	0.00827929	0.00342804	0.242432
K13930	0.00200478	0.00667733	0.0115521	0.300237
K08651	0.00200416	0.00231671	0.668084	0.865091
K00413	0.00200398	0.00755004	0.0050675	0.265426
K03424	0.00199668	0.00325075	0.193092	0.614221
K09823	0.00199482	0.00137827	0.17761	1.44734
K07459	0.00198989	0.00405546	0.00690594	0.49067
K03404	0.00198446	0.00046641	0.0149715	4.25475
K03733	0.00198196	0.00710866	0.00027463	0.278809
K13571	0.00198027	0.000351534	0.0222202	5.63324
K07214	0.00197978	0.00324477	0.15193	0.610145
K07089	0.0019795	0.000674292	0.0578621	2.93567
K10188	0.00197051	0.00613125	0.0297464	0.321387
K01154	0.00196703	0.00439087	0.00760358	0.447983
K03975	0.00196678	0.0032598	0.0332008	0.603344
K07644	0.00196311	0.00254151	0.263996	0.77242
K07317	0.00196104	0.00358741	0.000380332	0.546645
K03408	0.00196005	0.0068656	0.000940027	0.285489
K00852	0.00195965	0.00657716	0.00158594	0.297948
K00919	0.00195907	0.00608211	0.002562	0.322103
K14028	0.00195633	0.00586839	0.0959745	0.333368
K19745	0.00194702	0.0041614	0.000315684	0.467877
K09117	0.00194634	0.00577396	0.00310808	0.337089
K01925	0.00194535	0.00337746	0.0409688	0.575981
K01468	0.00193935	0.00831797	0.00201586	0.233151
K05878	0.00193448	0.00211041	0.453514	0.916638
K00575	0.0019321	0.00559628	0.0255223	0.345246
K00016	0.00193184	0.000448357	0.0369858	4.3087
K13010	0.0019311	0.0030567	0.0997508	0.631759
K01727	0.00192555	0.00132991	0.318186	1.44788
K09015	0.00192523	0.00425053	0.0066205	0.452939
K07221	0.00192412	0.00432014	0.0290942	0.445383
K02599	0.00192086	0.00199462	0.931933	0.963018
K07588	0.00192051	0.00216656	0.122767	0.886433
K18095	0.00191822	0.00286615	0.00941642	0.669267
K00705	0.001917	0.00207804	0.737889	0.9225
K09989	0.00191313	0.0397638	0.000337412	0.0481123
K02340	0.00191221	0.00476846	0.0719028	0.401011
K07115	0.0019121	0.0194215	0.0009761	0.0984529
K02564	0.00191019	0.00231692	0.384319	0.824455
K00273	0.00191009	0.00204734	0.713037	0.932961
K02641	0.00190426	0.000361381	0.167914	5.26939
K13310	0.00190297	0.000865246	0.0278396	2.19934
K04075	0.00190091	0.00340668	0.000844836	0.557994
K03186	0.00190015	0.0011493	0.339833	1.65332
K02259	0.00189858	0.00983141	0.0311662	0.193114
K00854	0.00189502	0.00285658	0.137074	0.663386
K00974	0.00189109	0.00560851	0.00871856	0.337182
K15011	0.00189063	0.00150453	0.297829	1.25663
K14446	0.00188894	0.00867447	0.00577412	0.217759
K01969	0.0018879	0.0314393	0.000610474	0.0600489
K13955	0.00188656	0.0109639	0.0375444	0.17207
K03776	0.00188498	0.0521129	0.0321626	0.0361712
K03319	0.00188084	0.000697889	0.309396	2.69504
K13527	0.00187871	0.000400843	0.0143794	4.6869
K15583	0.00187347	0.0014134	0.292656	1.3255
K16703	0.00186972	0.00197484	0.811606	0.946771
K09457	0.00186578	0.00265846	0.159359	0.701826
K05584	0.00186523	0.0005332	0.191496	3.49818
K01779	0.00186474	0.00133054	0.566816	1.40149
K02481	0.00186015	0.00702919	0.120148	0.264632
K18139	0.001858	0.00225738	0.0493248	0.823077
K00078	0.00185686	0.000611639	0.136045	3.03587
K00850	0.00185614	0.00266458	0.0104508	0.696596
K09697	0.00185427	0.00977615	0.000899266	0.189672
K03630	0.00184815	0.0117975	0.013199	0.156656
K03810	0.00184554	0.00116714	0.536607	1.58125
K12960	0.00184445	0.00408716	0.192017	0.451279
K01745	0.00183701	0.00730471	9.19935e-05	0.251483
K02881	0.00183263	0.00970167	0.0123519	0.188898
K00857	0.0018323	0.0023472	0.589317	0.780631
K07161	0.00182579	0.00222741	0.348111	0.819691
K03287	0.00181824	0.000655728	0.24083	2.77285
K01843	0.00181747	0.011215	0.0187114	0.162057
K09780	0.00181576	0.00112919	0.231271	1.60801
K02806	0.00181449	0.0115647	0.00525312	0.156899
K01079	0.00181431	0.00415913	0.00345813	0.436224
K05962	0.00181318	0.00122744	0.337213	1.4772
K01811	0.00181148	0.000616023	0.0539127	2.94061
K11333	0.00181068	0.00174068	0.92017	1.04022
K03775	0.00180812	0.00136197	0.291645	1.32758
K13598	0.00180644	0.0229013	0.0151018	0.0788794
K02199	0.00180517	0.00205	0.663411	0.88057
K02298	0.00180115	0.00214314	0.419007	0.840426
K02450	0.00179708	0.000998643	0.0805244	1.79952
K02032	0.00179456	0.00500375	0.0815562	0.358644
K18911	0.00179405	0.000687699	0.176915	2.60877
K01928	0.00179135	0.00425684	0.0289424	0.420816
K14059	0.00179102	0.00499157	0.0144195	0.358809
K01297	0.00179084	0.00196897	0.785447	0.909535
K00767	0.00178944	0.00228482	0.165723	0.783186
K03978	0.00178569	0.0030602	0.103908	0.583521
K00337	0.00178543	0.00765029	0.000855075	0.23338
K03309	0.00178311	0.000742731	0.035618	2.40075
K11745	0.00177867	0.00539266	0.0305969	0.329831
K01790	0.00177832	0.00859649	0.00616178	0.206865
K00390	0.00177795	0.00343686	0.178562	0.517319
K09879	0.00177317	0.000521174	0.3617	3.40226
K07164	0.00177168	0.00710647	0.000561042	0.249305
K01455	0.00177129	0.0016479	0.726598	1.07488
K02890	0.00176386	0.0159459	0.0354474	0.110615
K08223	0.00176305	0.00264951	0.014069	0.665426
K02371	0.00175689	0.169406	0.0418391	0.0103709
K06918	0.00175584	0.00316922	0.200718	0.55403
K03584	0.00175565	0.00162065	0.81766	1.0833
K00798	0.00175198	0.00304917	0.106678	0.574577
K09760	0.00175124	0.00281161	0.0469216	0.622858
K07665	0.00175113	0.00183919	0.84253	0.95212
K12251	0.00175035	0.0563539	0.000169778	0.0310599
K16090	0.00174393	0.0049532	0.0139522	0.352082
K00219	0.00174216	0.00360362	0.1688	0.483448
K00122	0.00174199	0.00477826	0.0270959	0.364565
K11645	0.00174094	0.00588326	0.000375668	0.295913
K01247	0.00173957	0.00226603	0.180708	0.767673
K01029	0.00173816	0.00204786	0.591537	0.848768
K07675	0.00173548	0.00234891	0.0818896	0.738843
K09958	0.0017348	0.0072628	0.178898	0.238861
K05601	0.00173419	0.00447297	0.14128	0.387705
K15270	0.00173314	0.00453326	0.0641873	0.382317
K07785	0.00173258	0.00214158	0.703504	0.80902
K13457	0.00173133	0.000460743	0.279249	3.7577
K18831	0.00172869	0.00341962	0.0252667	0.505521
K02720	0.00172724	0.000580389	0.261781	2.976
K03317	0.00172717	0.0208398	0.00610563	0.0828783
K00978	0.00172645	0.00205591	0.333806	0.839753
K01218	0.00172547	0.000899969	0.0347955	1.91726
K15125	0.00172425	0.00388382	0.0524171	0.443956
K03116	0.00172365	0.00415548	0.128349	0.414789
K00014	0.00172232	0.00173936	0.982258	0.990206
K00130	0.00172203	0.00289072	0.0283655	0.595709
K07183	0.00172193	0.00123495	0.214897	1.39433
K07110	0.00171908	0.00487551	0.220485	0.352594
K07261	0.00171683	0.00152111	0.700832	1.12867
K01744	0.00171595	0.00105811	0.497729	1.62172
K16363	0.00171374	0.0228858	0.0643583	0.0748823
K00481	0.00171366	0.0653354	0.00151443	0.0262287
K06194	0.00170679	0.00420214	0.0290778	0.406172
K00276	0.00170515	0.00108784	0.0870681	1.56747
K01028	0.00170444	0.0041393	0.0441459	0.411771
K13282	0.00170424	0.00236133	0.30239	0.721729
K03071	0.00170351	0.00626982	8.32828e-05	0.2717
K07010	0.00170315	0.00356891	0.0569206	0.47722
K00946	0.00170225	0.00336529	0.00608598	0.505824
K10907	0.0017009	0.0053237	0.000267393	0.319495
K04063	0.0016986	0.00263456	0.00966394	0.644738
K10117	0.0016985	0.0066705	0.0658753	0.254629
K16045	0.0016962	0.00523742	0.00496297	0.323862
K00696	0.00169588	0.000414299	0.158615	4.09337
K03499	0.00169507	0.00276289	0.0951086	0.613512
K00015	0.0016875	0.00313557	0.015406	0.53818
K02619	0.0016863	0.00122018	0.549265	1.38201
K13041	0.00168116	0.00775675	0.00319473	0.216735
K09160	0.00167954	0.00968748	0.00388496	0.173373
K08286	0.00167541	0.00813259	0.011702	0.206011
K00146	0.00166682	0.00530937	0.0623014	0.313939
K11785	0.00166667	0.00100709	0.0898323	1.65494
K00957	0.00166645	0.00438078	0.00445234	0.380399
K09936	0.00166226	0.000204604	0.327849	8.12428
K03524	0.00166218	0.00186045	0.584996	0.893429
K02388	0.0016601	0.00172897	0.639105	0.960167
K13622	0.00165873	0.00248628	0.269245	0.667152
K01501	0.00165682	0.00137508	0.498285	1.20489
K01644	0.00165335	0.00770327	0.0281055	0.21463
K02624	0.00165145	0.00111354	0.187216	1.48306
K09971	0.00165047	0.00188013	0.367737	0.877849
K07387	0.00165012	0.00111929	0.131233	1.47426
K03832	0.00164809	0.00547042	0.0174662	0.301273
K15012	0.00164719	0.00908262	0.00522141	0.181356
K07246	0.00164537	0.0020369	0.253616	0.807781
K15778	0.00164511	0.00465202	0.0325639	0.353633
K03566	0.0016442	0.00422745	0.0378404	0.388935
K04764	0.00164297	0.00577654	0.0077179	0.284421
K13542	0.00164139	0.00153745	0.893117	1.0676
K03773	0.00163811	0.00701124	0.0104161	0.233641
K19294	0.00162252	0.0152617	0.00121156	0.106313
K04087	0.00162224	0.00507155	0.0267039	0.31987
K09512	0.00162111	0.00073409	0.331468	2.20832
K03536	0.00161949	0.00444732	0.0171236	0.36415
K09811	0.0016189	0.00187566	0.659035	0.863111
K15724	0.00161537	0.00398568	0.00115484	0.405292
K01894	0.00161082	0.00559115	0.00861823	0.288102
K09888	0.00160752	0.00949447	0.0315879	0.169312
K07102	0.00159779	0.00481406	0.0261352	0.3319
K03543	0.00159174	0.00371757	0.0526338	0.428167
K06946	0.00159135	0.000420296	0.202593	3.78627
K00355	0.00159086	0.00306794	0.112682	0.518543
K01236	0.00158517	0.00189078	0.366175	0.838367
K03611	0.00158391	0.00451435	0.000523285	0.350862
K11021	0.00158238	0.00202314	0.17371	0.782141
K12942	0.00158109	0.0427834	5.91242e-06	0.0369557
K03282	0.00158015	0.00304251	0.00222157	0.519355
K11175	0.00157843	0.00321588	0.0131844	0.490824
K02029	0.00157766	0.00257596	0.223176	0.612453
K02501	0.00157614	0.00290154	0.0657402	0.543209
K03556	0.00157554	0.00141541	0.751403	1.11313
K09927	0.00157534	0.00307933	0.0867626	0.511586
K09959	0.00156936	0.00680101	0.00138359	0.230754
K07220	0.00156744	0.0093841	0.0705625	0.167031
K06997	0.00155841	0.00228543	0.0409504	0.681891
K13525	0.00155792	0.00115944	0.585274	1.34369
K15461	0.00155719	0.399254	0.0148431	0.00390025
K00845	0.00154962	0.0047224	0.00902258	0.328143
K02851	0.00154781	0.000999369	0.118397	1.54879
K03327	0.00154779	0.0140295	0.0121386	0.110324
K19686	0.00154725	0.000897078	0.0677368	1.72476
K09748	0.00154698	0.00288162	0.0257602	0.536843
K03101	0.00154681	0.00494472	0.0154474	0.312821
K01588	0.00154601	0.0025292	0.0998838	0.611262
K05939	0.00154527	0.00203627	0.0891286	0.758875
K02548	0.00154036	0.00119474	0.695696	1.28929
K04516	0.00153876	0.00255262	0.234438	0.602815
K13634	0.00153516	0.00873056	0.0289058	0.175838
K11708	0.00153352	0.00043295	0.023915	3.54203
K11782	0.00153215	0.00124261	0.714237	1.23301
K09702	0.0015279	0.00162518	0.920655	0.94014
K07238	0.0015276	0.00391	0.0416636	0.390691
K02292	0.00152631	0.00425853	0.101309	0.358412
K09810	0.0015253	0.00270485	0.0223536	0.563912
K07232	0.00152327	0.00256211	0.0504021	0.594536
K14018	0.00152016	0.000557681	0.108561	2.72586
K01486	0.00151952	0.00647101	0.00974833	0.234819
K17241	0.00151871	0.000694425	0.0128862	2.187
K04518	0.00151742	0.00330537	0.0115429	0.459076
K06949	0.00151539	0.00878048	0.0362874	0.172587
K01365	0.00151362	0.000782706	0.0321916	1.93383
K03153	0.00151261	0.00154705	0.906006	0.97774
K02658	0.00151015	0.00325442	0.0273607	0.464031
K08226	0.00150637	0.00124309	0.533788	1.21179
K00030	0.00150575	0.000350331	0.0383315	4.29809
K09668	0.00150361	6.74193e-05	0.026022	22.3024
K10543	0.00150302	0.00187089	0.516511	0.803372
K01653	0.001503	0.00385687	0.00261303	0.389694
K03336	0.00150212	0.00618763	0.00011733	0.242762
K07437	0.00150205	0.000204199	0.20003	7.35582
K01625	0.00150197	0.00388197	0.0963241	0.386908
K00376	0.00150087	0.020763	0.0631697	0.072286
K00077	0.00150008	0.00635816	0.00585675	0.23593
K18682	0.0015	0.00248894	0.033726	0.602668
K03313	0.00149777	0.00642747	0.0268934	0.233027
K17582	0.00149688	0.00853517	0.0304647	0.175377
K05364	0.00149651	0.000371062	0.3219	4.03303
K07287	0.00149541	0.00262843	0.013291	0.568938
K01611	0.00149464	0.00509799	0.00397981	0.293182
K00762	0.00149412	0.00332296	0.0109332	0.449635
K12287	0.00148954	0.00130957	0.484148	1.13743
K03338	0.00148814	0.00992832	0.00818887	0.149888
K13071	0.00148653	0.00300263	0.178862	0.495077
K02843	0.0014849	0.0042079	0.00151954	0.352883
K00067	0.00148139	0.00322405	0.00398597	0.459481
K01911	0.00147994	0.00137055	0.91292	1.07981
K03478	0.00147761	0.00462218	0.0502553	0.319679
K01667	0.00147633	0.00376825	0.017057	0.391782
K02657	0.00147443	0.000983057	0.452547	1.49984
K05845	0.00147375	0.00383917	0.0544001	0.383874
K18224	0.0014735	0.00432875	0.0784683	0.3404
K12994	0.0014711	0.00147746	0.97951	0.995695
K07316	0.00146994	0.00661651	0.0161217	0.222162
K13789	0.0014662	0.00115744	0.226775	1.26676
K09461	0.00146572	0.00187832	0.3724	0.780338
K08097	0.00146405	0.00183624	0.394644	0.797308
K03635	0.0014628	0.00125143	0.646297	1.1689
K17758	0.00146197	0.00314141	0.0375849	0.465385
K12972	0.00145976	0.00615008	0.0147556	0.237356
K06826	0.0014555	0.000301065	0.103623	4.83452
K01459	0.00145033	0.00352456	0.0166276	0.411492
K14060	0.00144899	0.00213961	0.0872396	0.677222
K08998	0.00144435	0.0042872	5.39031e-05	0.336898
K06955	0.00144257	0.00157819	0.466257	0.914062
K07708	0.00144179	0.00436691	0.00419699	0.330161
K13051	0.00144148	0.000876905	0.269189	1.64382
K00374	0.00143642	0.0113761	0.0824409	0.126266
K19430	0.00143602	0.00225026	0.012919	0.638156
K03687	0.00143461	0.00323959	0.0357882	0.442838
K07133	0.00142602	0.0377118	0.0244317	0.0378137
K13281	0.0014164	0.00187011	0.666196	0.757385
K08296	0.00141588	0.0155699	0.0214308	0.0909367
K05539	0.00141315	0.00216109	0.145449	0.653904
K08997	0.00141249	0.00210698	0.0766759	0.670389
K01822	0.00141087	0.00278896	0.086483	0.505878
K00243	0.00141062	0.00148398	0.851307	0.950563
K13421	0.00140997	0.000344538	0.23036	4.09236
K13953	0.00140901	0.0131121	0.0194754	0.107459
K01185	0.00140598	0.00105704	0.247844	1.33012
K12308	0.00140514	0.00254666	0.0389516	0.551756
K02052	0.00140132	0.00497666	0.0526836	0.281578
K17733	0.0014009	0.000790728	0.501244	1.77165
K01935	0.00139959	0.00218836	0.147987	0.639563
K02092	0.00139689	0.000990297	0.445804	1.41058
K10563	0.00139665	0.00279948	0.2156	0.498897
K03391	0.00139656	0.000482094	0.355906	2.89687
K09251	0.00139578	0.000582628	0.0121039	2.39566
K02043	0.00139441	0.000329959	0.00402194	4.22601
K07116	0.00139393	0.0180337	0.00194989	0.0772958
K03638	0.00139172	0.00268548	0.259876	0.518238
K18030	0.00139156	0.00218286	0.176525	0.637496
K15894	0.0013914	0.0220269	0.0240741	0.0631681
K07386	0.00139116	0.00545786	0.0220576	0.254891
K03192	0.00138719	0.000479205	0.217307	2.89478
K18954	0.0013855	0.00079843	0.0772188	1.73528
K03581	0.00138389	0.00112467	0.543459	1.23049
K13444	0.00138379	0.0932471	0.000708675	0.01484
K08999	0.00138145	0.0018079	0.296069	0.764121
K06160	0.00137742	0.00168782	0.207618	0.816095
K13581	0.00136656	0.00344832	0.0386659	0.396297
K07028	0.00136414	0.00192592	0.180956	0.708305
K01674	0.00136232	0.00232373	0.167883	0.586266
K01194	0.00136215	0.00231485	0.07923	0.588437
K03190	0.00135909	0.00112735	0.73627	1.20557
K06998	0.00135723	0.00301205	0.00128185	0.450599
K03583	0.00135343	0.00321929	0.0524564	0.420412
K00510	0.00135295	0.000194061	0.127623	6.97175
K06024	0.00135173	0.00330166	0.0740332	0.409409
K04085	0.00134875	0.00171441	0.360569	0.786717
K12410	0.00134741	0.0010449	0.279209	1.28951
K00537	0.00134718	0.00318037	0.017708	0.423594
K00570	0.0013458	0.00602079	0.0373491	0.223525
K03501	0.00134284	0.00202516	0.302985	0.663076
K03316	0.00133885	0.00193146	0.00541237	0.693182
K01442	0.00133582	0.00211121	0.0469697	0.632726
K11777	0.00133458	0.000464924	0.286207	2.87054
K09013	0.00133441	0.00288999	0.117867	0.461733
K03322	0.00133109	0.00215203	0.295045	0.618525
K00101	0.00132978	0.00723357	0.0178624	0.183834
K16566	0.00132885	0.00279881	0.2705	0.474791
K03673	0.00132765	0.00216589	0.0150436	0.61298
K17836	0.00132529	0.0016727	0.437246	0.792304
K08726	0.00132359	0.00176718	0.496249	0.748984
K09812	0.00132269	0.00355303	0.0032001	0.37227
K02553	0.00132029	0.000777038	0.216304	1.69913
K18093	0.00131977	0.0010898	0.652949	1.21102
K02485	0.00131546	0.000996206	0.362902	1.32047
K07027	0.00131486	0.00180074	0.029171	0.730178
K02294	0.0013107	0.000347254	0.168061	3.77446
K19784	0.00130972	0.000964807	0.176803	1.35749
K01115	0.00130856	0.00128866	0.972388	1.01544
K19689	0.00130492	0.00491228	0.00170586	0.265645
K05799	0.00130324	0.0135542	0.0233558	0.0961506
K00613	0.00130315	0.00255166	0.144869	0.510709
K01067	0.00130091	0.000887247	0.183769	1.46623
K06991	0.00129747	0.000360811	0.211237	3.59599
[truncated: 4,542 more rows]
